# Supplementary material for: A genome-wide association study reveals cytokinin as a major component in the root defense responses against Ralstonia solanacearum
Source: J Exp Bot. 2021 Jan 21;72(7):2727–40. doi: 10.1093/jxb/eraa610 (PMC8006551; doi:10.1093/jxb/eraa610)
Supplement: eraa610_suppl_Supplementary_Tables_S1-S6 [file eraa610_suppl_supplementary_tables_s1-s6.xlsx]

## Sheet: Table S1
Table S1 List of Arabidopsis thaliana ecotypes used in this study
Name	Origin	GWAS-ID	Name	Origin	GWAS-ID
09A3	UK	9496	PAR-10	FR	257
11ME1.32	US	8610	PAR-3	FR	258
11ME1.42	US	8617	PAR-4	FR	259
11ME2.12	US	8631	PAR-8	FR	262
11ME2.5	US	8640	Paw-11	US	2157
11PNA1.15	US	8724	Paw-26	US	2171
11PNA1.4	US	8725	Paw-4	US	2151
11PNA3.86	US	8787	Pent-22	US	2201
11PNA4.116	US	8811	Pent-30	US	2204
12A1	UK	9504	Per-1	RU	8354
328PNA051	US	8690	Pf-0	DE	7297
328PNA054	US	8692	PHW-10	UK	7479
328PNA057	US	8695	PHW-14	UK	7483
328PNA064	US	8701	PHW-2	IT	8243
627ME-13Y1	US	7566	PHW-28	UK	7498
Aledal-1-34	SE	1153	PHW-31	UK	7502
Aledal-14-73	SE	1166	PHW-33	NL	7504
Aledal-6-49	SE	1158	PHW-35	FR	7506
Ale-Stenar-41-1	SE	991	PHW-37	FR	7508
Ale-Stenar-44-4	SE	992	Pla-0	ES	7300
Ale-Stenar-57-16	SE	998	Pn-0	FR	7307
Ale-Stenar-64-24	SE	1002	Pna-17	US	7523
ALL1-7	FR	6	Po-1	DE	7309
Alst-1	UK	6989	Pog-0	CA	7306
Ängsö-74-430	SE	1317	PON	FR	264
App1-12	SE	5830	Poo-1	UK	5767
App1-14	SE	5831	Pr-0	DE	7310
App1-16	SE	5832	Pu2-23	CZ	6951
Ayu-Dag-3	UA	9179	Pu2-7	CZ	6956
Bea-1	UK	5713	Ra-0	FR	6958
Belmonte-4-94	IT	957	RAN	FR	266
Bid-1	UK	5715	Rd-0	DE	8366
Bil-3	SE	5835	Ren-1	FR	6959
Bla-1	ES	7015	Rev-3	SE	6077
Boo2-3	SE	5836	Ri-0	CA	7317
Bra-1	UK	5717	Rld-2	RU	7457
Brö1-6	SE	8231	RMX413.16	US	8961
Brösarp-11-135	SE	1061	RMX413.25	US	8970
Brösarp-15-138	SE	1062	RMX413.6	US	9004
Brösarp-37-149	SE	1068	RMX413.7	US	9012
Brösarp-45-153	SE	1070	Rmx-A02	US	7524
Brösarp-63-163	SE	1075	Rmx-A180	US	7525
Buckhorn Pass	US	7033	Rou-0	FR	7320
Bur-0	IE	5719	ROU-2	FR	268
Can-0	ES	8274	Rsch-4	RU	8374
Cen-0	FR	8275	San-2	SE	8247
Chr-1	UK	5723	Sap-0	CZ	8378
CIBC-2	UK	6727	Sapporo-0	JP	7330
CIBC-4	UK	6729	Sav-0	CZ	7340
Col-0	US	6909	Seattle-0	US	8245
Com-1	FR	7092	Si-0	DE	7337
CON-6	US	946	Sorbo	TJ	6963
Crl-1	UK	5731	Spr1-2	SE	6964
Ct-1	IT	6910	Sq-1	UK	6966
CUR-8	FR	86	Sq-8	UK	6967
Cvi-0	CV	6911	Sr:3	SE	6086
Da-0	DE	7094	St-0	SE	8387
Di-1	FR	7098	Stabby-13	SE	1391
Do-0	DE	7102	Ste-3	US	2290
Dra1-4	SE	5865	Ste-6	US	2292
DraII-1	CZ	8284	Stw-0	RU	8388
DraIII-1	CZ	8285	Su-1	UK	5782
DraIV 1-14	CZ	5896	T1000	SE	6090
DraIV 6-16	CZ	5987	T1010	SE	6091
DraIV 6-35	CZ	6005	T1020	SE	6092
Duk	CZ	6008	T1050	SE	6095
Ede-1	NL	7110	T1070	SE	6097
Eden-1	SE	6009	T1080	SE	6098
Eden-2	SE	6913	T1090	SE	6099
Edi-1	UK	5819	T1110	SE	6100
Edinburgh-5	UK	9302	T1150	SE	6103
Edinburgh-8	UK	9305	T1160	SE	6104
Ei-2	DE	6915	T460	SE	6106
EM-183	UK	461	T480	SE	6108
Ema-1	UK	5736	T530	SE	6111
En-T	DE	7121	T540	SE	6112
Ep-0	DE	7123	T570	SE	6114
Est-1	RU	6916	T580	SE	6115
Fei-0	PT	8215	T610	SE	6118
Fjä1-1	SE	8422	T620	SE	6119
Fjä1-2	SE	6019	T630	SE	6120
Fjä1-5	SE	6020	T640	SE	6121
Fjä2-4	SE	6021	T670	SE	6122
Fjä2-6	SE	6022	T680	SE	6123
Fly2-1	SE	6023	T690	SE	6124
FOR-5	US	936	T710	SE	6125
Fr-4	DE	7135	T730	SE	6127
Frd-1	UK	5742	T740	SE	6128
Ga-0	DE	6919	T750	SE	6129
Gårdby-17-198	SE	1132	T790	SE	6132
Gd-1	DE	8296	T800	SE	6133
Ge-1	CH	7145	T850	SE	6137
Gel-1	NL	7143	T860	SE	6138
Gie-0	DE	7147	T890	SE	6141
Got-22	DE	6920	T900	SE	6142
Gr-1	AT	8300	T920	SE	6144
Gro-3	SE	6025	T940	SE	6146
Gu-0	DE	6922	T960	SE	6148
Ha-0	DE	7163	T980	SE	6150
Ham-10-239	SE	1366	T990	SE	6151
Ham-7-233	SE	1363	TAA 04	SE	6154
Hau-0	DK	7164	Tamm-27	FI	6969
Hey-1	NL	7166	TDr-13	SE	6198
Hi-0	NL	8304	TEDEN 03	SE	6210
Hil-1	UK	5745	TFÄ 04	SE	6214
Hov1-7	SE	6034	TFÄ 05	SE	6215
Hov4-1	SE	8306	TGR 01	SE	6220
HR-10	UK	6923	TGR 02	SE	6221
HR-5	UK	6924	THÖ 08	SE	6226
Hs-0	DE	8310	TNY 04	SE	6231
HSm	CZ	8236	TOM 01	SE	6235
In-0	AT	8311	Tos-31-374	SE	1247
Is-0	DE	8312	Tos-82-387	SE	1254
Is-1	DE	7176	Tottarp-2	SE	6243
Jl-3	CZ	7424	TOU-A1-39	FR	318
Jm-0	CZ	8313	TOU-A1-43	FR	321
Jm-1	CZ	7178	TOU-A1-45	FR	322
Ka-0	AT	8314	TOU-A1-47	FR	323
Kas-2	IN	8424	TOU-A1-61	FR	327
KBS-Mac-16	US	1719	TOU-A1-62	FR	328
KBS-Mac-17	US	1720	TOU-A1-66	FR	332
KBS-Mac-23	US	1722	TOU-A1-68	FR	334
KBS-Mac-28	US	1724	TOU-A1-69	FR	335
KBS-Mac-41	US	1729	TOU-A1-73	FR	338
KBS-Mac-43	US	1730	TOU-A1-74	FR	339
KBS-Mac-75	US	1743	TOU-A1-75	FR	340
Kelsterbach-4	DE	8420	TOU-A1-77	FR	341
Kil-0	UK	7192	TOU-A1-79	FR	343
Kin-0	US	6926	TOU-A1-81	FR	346
Kl-5	DE	7199	TOU-A1-82	FR	347
KNO-11	US	6810	TOU-A1-93	FR	355
Kno-18	US	6928	TOU-A1-96	FR	357
Kondara	TJ	6929	TOU-A1-98	FR	359
Kr-0	DE	7201	TOU-D-1	FR	363
Krot-2	DE	7205	TOU-D-5	FR	364
Ksk-1	UK	5749	TOU-E-11	FR	366
Ksk-2	UK	5750	TOU-E-7	FR	368
Kulturen-1	SE	8240	TOU-G-1	FR	371
Kyl-1	UK	5751	TOU-H-12	FR	373
Kz-1	KZ	6930	TOU-H-3	FR	375
Kz-9	KZ	6931	TOU-I-1	FR	377
Lan-1	UK	5752	TOU-I-17	FR	378
LDV-3	FR	121	TOU-I-2	FR	379
LDV-58	FR	149	TOU-I-6	FR	380
Ler-1	DE	6932	TOU-K-3	FR	386
Lerik1-6	AZ	9077	TOU-L-10	FR	387
Li-3	DE	7224	TOU-L-17	FR	388
Li-6	DE	7229	TOU-L-5	FR	389
Li-7	DE	7231	Truk-5	UA	9165
Liarum	SE	8241	Ts-1	ES	6970
LI-OF-002	US	607	Tscha-1	AT	7372
LI-OF-060	US	627	Tsu-1	JP	6972
LI-OF-095	US	641	Tu-0	IT	8395
Lip-0	PL	8325	Tu-0	IT	8395
Lisse	NL	8430	Ty-0	UK	7351
LL-0	ES	6933	Ty-1	UK	5784
Lm-2	FR	8329	UduI 1-34	CZ	6318
Lo-2	DE	7242	UKID101	UK	5805
Lom1-1	SE	6042	UKID103	UK	5807
Löv-5	SE	6046	UKID109	UK	5813
Lp2-2	CZ	7520	UKID113	UK	5817
Lu-1	SE	8334	UKID15	UK	5722
Lz-0	FR	6936	UKID17	UK	5724
Ma-2	DE	7246	UKID2	UK	5709
MAW-7	US	895	UKID28	UK	5735
Mh-0	PL	7255	UKID32	UK	5737
MIB-58	FR	203	UKID33	UK	5738
MIB-60	FR	204	UKID35	UK	5740
MIB-61	FR	205	UKID39	UK	5744
MIB-63	FR	207	UKID48	UK	5753
MIB-69	FR	212	UKID53	UK	5758
MIB-80	FR	219	UKID55	UK	5760
MIB-83	FR	222	UKID58	UK	5762
MIB-84	FR	223	UKID64	UK	5769
MIB-86	FR	224	UKID80	UK	5785
MIB-87	FR	225	UKID88	UK	5793
MIB-89	FR	227	UKID9	UK	5716
MIB-90	FR	229	UKID90	UK	5795
MIB-92	FR	230	UKID93	UK	5798
MIB-93	FR	231	UKNW06-436	UK	5606
MNF-Che-41	US	1938	UKSE06-278	UK	5122
MNF-Jac-32	US	1967	UKSE06-316	UK	5146
MNF-Pot-48	US	1859	UKSE06-414	UK	5202
MNF-Pot-8	US	1850	UKSE06-556	UK	5292
MNF-Pot-80	US	1874	UKSE06-618	UK	5331
Mnz-0	DE	7244	UKSW06-202	UK	4802
MOG-12	FR	237	UKSW06-220	UK	4820
MOG-40	FR	244	Ull2-3	SE	6973
MOG-55	FR	252	Ull2-5	SE	6974
Mr-0	IT	7522	Ullapool-3	UK	9308
Mrk-0	DE	6937	Ullapool-4	UK	9309
Ms-0	RU	6938	Uod-1	AT	6975
Mt-0	LY	6939	Uod-7	AT	6976
Mz-0	DE	6940	Utrecht	NL	7382
N4	RU	7446	Van-0	CA	6977
N7	RU	7449	Västervik	SE	9058
Na-1	FR	8343	VOU-1	FR	390
NFA-10	UK	6943	VOU-2	FR	392
NFA-8	UK	6944	VOU-4	FR	393
No-0	DE	7275	VOU-5	FR	394
Np-0	DE	7268	VOU-8	FR	397
Nw-0	DE	8348	Wa-1	PL	6978
Nw-4	DE	7262	Wag-3	NL	7390
Nyl-7	SE	6069	WAR	US	7477
Ob-0	DE	7276	Wc-1	DE	7404
Old-1	DE	7280	Wc-2	DE	7405
ÖMö1-7	SE	6073	Wei-0	CH	6979
ÖMö2-1	SE	7518	Wilcox-4	US	2320
ÖMö2-3	SE	7519	Wis-1	UK	5789
Ör-1	SE	6074	Ws-2	RU	6981
Ors-1	RO	7283	Wt-3	DE	7408
Ors-2	RO	7284	Wt-5	DE	6982
Ove-0	DE	7287	Zdr-1	CZ	6984
Oy-0	NO	6946	Zdr-6	CZ	6985
Pa-2	IT	7291	ZdrI 2-25	CZ	6449

## Sheet: Table S2
Table S2 Root growth data
median_Relative_root_growth_rate			median_Relative_root_growth_rate			median_Relative_root_growth_rate			median_Relative_root_growth_rate
ACC_ID	day001-day002		ACC_ID	day002-day003		ACC_ID	day003-day004		ACC_ID	day004-day005
100000	0.154963		100000	0.154963		100000	0.0161996		100000	0
1002	0.0957263		1002	0.0957263		1002	0.00440339		1002	0
1061	0.171131		1061	0.171131		1061	0.0219039		1061	0
1062	0.195144		1062	0.195144		1062	0.00339112		1062	0.00464402
1068	0.238645		1068	0.238645		1068	0		1068	0
1070	0.108665		1070	0.108665		1070	0		1070	0
1074	0.104281		1074	0.104281		1074	0.00161579		1074	0
1075	0.297395		1075	0.160442		1075	0.0272982		1075	0
1132	0.592054		1132	0.426938		1132	0.136159		1132	0.0100231
1137	0.318308		1137	0.0668044		1137	0.00572206		1137	0
1153	0.340508		1153	0.330482		1153	0.0708619		1153	0
1158	0.260234		1158	0.163582		1158	0.00286533		1158	0
1166	0.28036		1166	0.120064		1166	0.0324582		1166	0
121	0.300702		121	0.259329		121	0.0378658		121	0
1247	0.304225		1247	0.0428693		1247	0		1247	0
1254	0.30923		1254	0.0094564		1254	0.00387038		1254	0.00716075
1317	0.341227		1317	0.130749		1317	0.0329492		1317	0
1363	0.355066		1363	0.109771		1363	0.0119698		1363	0
1366	0.325756		1366	0.217446		1366	0.0573013		1366	0.0899958
1391	0.262987		1391	0.127735		1391	0		1391	0.00444969
149	0.292034		149	0.0835501		149	0		149	0
1719	0.280174		1719	0.221838		1719	0.0285329		1719	0
1720	0.326562		1720	0.136252		1720	0.00406576		1720	0
1722	0.26474		1722	0.165398		1722	0		1722	0
1724	0.28126		1724	0.112759		1724	0.00142582		1724	0
1729	0.452668		1729	0.0370563		1729	0		1729	0
1730	0.273738		1730	0.122205		1730	0		1730	0
1743	0.230077		1743	0.218836		1743	0.226428		1743	0.000259
1850	0.285169		1850	0.194317		1850	0.0499074		1850	0
1859	0.283177		1859	0.242386		1859	0.105793		1859	0.0377125
1874	0.244945		1874	0.068936		1874	0		1874	0
1938	0.283228		1938	0.0995643		1938	0.000577		1938	0
1967	0.295916		1967	0.292091		1967	0.137616		1967	0.00424275
203	0.275763		203	0.140386		203	0		203	0.0524945
204	0.334673		204	0.0597918		204	0.0104397		204	0
205	0.20987		205	0.0681499		205	0.00260754		205	0
207	0.227537		207	0.15034		207	0.0412463		207	0
212	0.279839		212	0.128527		212	0.0107631		212	0.0200997
2151	0.303485		2151	0.12474		2151	0		2151	0
2157	0.271553		2157	0.235098		2157	0.0320256		2157	0
2171	0.292941		2171	0.201869		2171	0.0123028		2171	0
219	0.262388		219	0.133295		219	0.0131428		219	0
2201	0.244655		2201	0.177434		2201	0		2201	0.000656
2204	0.256179		2204	0.0946736		2204	0		2204	0
222	0.264739		222	0.209612		222	0.0438111		222	0
223	0.371966		223	0.434035		223	0.216414		223	0.204524
224	0.276452		224	0.155029		224	0.0206212		224	0
225	0.316435		225	0.216824		225	0.0125009		225	0.000878
227	0.229376		227	0.216571		227	0.0874566		227	0
229	0.233303		229	0.122571		229	0		229	0
2290	0.269845		2290	0.13738		2290	0.00777637		2290	0
2292	0.271124		2292	0.174199		2292	0.0285479		2292	0
230	0.195717		230	0.119746		230	0.0617653		230	0
231	0.239883		231	0.114872		231	0		231	0
2320	0.188856		2320	0		2320	0		2320	0
237	0.298425		237	0.166883		237	0.00784749		237	0
244	0.25604		244	0.12299		244	0.000587		244	0
252	0.260359		252	0.06377		252	0.00519863		252	0
257	0.181006		257	0.0752013		257	0.0142484		257	0
258	0.219899		258	0.0818597		258	0.0041245		258	0
259	0.261386		259	0.158578		259	0.0222847		259	0.00483376
262	0.239989		262	0.116893		262	0.000196		262	0
264	0.338698		264	0.288487		264	0.0481014		264	0
266	0.317064		266	0.0836016		266	0		266	0
268	0.222067		268	0.241613		268	0.0787027		268	0.00583745
318	0.358041		318	0.155755		318	0.0051091		318	0
321	0.333341		321	0.149699		321	0		321	0
322	0.286992		322	0.198014		322	0.0135318		322	0
323	0.280139		323	0.350328		323	0.163287		323	0.0190936
327	0.305089		327	0.255055		327	0.100491		327	0
328	0.276117		328	0.296749		328	0.108842		328	0.0157319
332	0.291854		332	0.353618		332	0.237185		332	0.0905641
334	0.311169		334	0.329345		334	0.291374		334	0.226514
335	0.281378		335	0.307809		335	0.171682		335	0.0458442
338	0.254026		338	0.291715		338	0.236498		338	0.190811
339	0.22196		339	0.249745		339	0.176528		339	0.0505299
340	0.262336		340	0.168259		340	0.0101519		340	0
341	0.280466		341	0.206407		341	0.0105168		341	0
343	0.283306		343	0.146782		343	0.0188993		343	0
346	0.274959		346	0.213817		346	0.0673609		346	0.035231
347	0.264377		347	0.197886		347	0.00448297		347	0
355	0.272785		355	0.282721		355	0.2306		355	0.170288
357	0.299983		357	0.276069		357	0.108579		357	0
359	0.299987		359	0.283105		359	0.0236051		359	0.00496199
363	0.28138		363	0.206342		363	0.0540436		363	0.0120127
364	0.286605		364	0.180393		364	0.00982263		364	0
366	0.267697		366	0.271538		366	0.0647277		366	0
368	0.275094		368	0.218361		368	0.0292566		368	0
371	0.249706		371	0.227171		371	0.0384355		371	0.00312382
373	0.307744		373	0.0887757		373	0.00722995		373	0
375	0.254594		375	0.160622		375	0.0132662		375	0
377	0.256989		377	0.175528		377	0.0589692		377	0.00926496
378	0.311827		378	0.21899		378	0.0261667		378	0.0313641
379	0.227049		379	0.149949		379	0.0279926		379	0
380	0.300067		380	0.239905		380	0.0790651		380	0
386	0.331703		386	0.255756		386	0.0330261		386	0
387	0.282111		387	0.17467		387	0.00210163		387	0
388	0.315675		388	0.232799		388	0.00567308		388	0
389	0.275054		389	0.221448		389	0.0303091		389	0
390	0.273467		390	0.202738		390	0.0164091		390	0.0109717
392	0.300099		392	0.190577		392	0.0888981		392	0.0142415
393	0.311255		393	0.119926		393	0.0382139		393	0.0431216
394	0.324859		394	0.0300823		394	0		394	0
397	0.27912		397	0.164314		397	0.00128902		397	0
461	0.318808		461	0.189271		461	0.0326878		461	0
4802	0.274248		4802	0.291376		4802	0.149042		4802	0.0386633
4820	0.253542		4820	0.165015		4820	0.0237476		4820	0.000169
5122	0.300927		5122	0.313576		5122	0.213165		5122	0.180443
5146	0.396114		5146	0.243468		5146	0.0249292		5146	0.00749499
5202	0.259649		5202	0.243228		5202	0.0938823		5202	0.0675159
5292	0.302789		5292	0.13448		5292	0		5292	0
5331	0.305953		5331	0.197813		5331	0.024111		5331	0
5606	0.367995		5606	0.287508		5606	0.129908		5606	0.0430607
5709	0.290833		5709	0.361352		5709	0.180714		5709	0.160263
5713	0.26867		5713	0.185115		5713	0.0460947		5713	0.0323647
5715	0.225226		5715	0.210283		5715	0.108776		5715	0.0109003
5716	0.289963		5716	0.131764		5716	0		5716	0.00362534
5717	0.272991		5717	0.220805		5717	0.0451194		5717	0.0155283
5719	0.25014		5719	0.102858		5719	0		5719	0
5722	0.50835		5722	0.309867		5722	0.0883502		5722	0.0406314
5723	0.374516		5723	0.131734		5723	0.00687216		5723	0
5724	0.298659		5724	0.184726		5724	0.0522296		5724	0.0218222
5731	0.274792		5731	0.221265		5731	0.0391313		5731	0.00968308
5735	0.268937		5735	0.152309		5735	0.0176256		5735	0
5736	0.248432		5736	0.0328301		5736	0		5736	0
5737	0.267371		5737	0.152901		5737	0.0513664		5737	0
5738	0.333385		5738	0.239674		5738	0.0402792		5738	0
5740	0.284259		5740	0.29029		5740	0.0649484		5740	0.0161131
5742	0.318972		5742	0.182524		5742	0		5742	0
5744	0.280386		5744	0.205337		5744	0.0174665		5744	0
5745	0.290602		5745	0.111223		5745	0		5745	0
5749	0.30575		5749	0.127756		5749	0.014089		5749	0.00724331
5750	0.317464		5750	0.261448		5750	0.0816459		5750	0.00517168
5751	0.272335		5751	0.137794		5751	0.00442193		5751	0
5752	0.398501		5752	0.212138		5752	0.00279019		5752	0
5753	0.268277		5753	0.0889979		5753	0.00524158		5753	0
5758	0.329216		5758	0.265543		5758	0.0563287		5758	0
5760	0.352821		5760	0.215426		5760	0.0225642		5760	0.0697442
5762	0.288001		5762	0.124791		5762	0.0218929		5762	0
5767	0.270159		5767	0.23576		5767	0.0299418		5767	0
5769	0.310679		5769	0.289556		5769	0.0769719		5769	0.0203438
5782	0.305021		5782	0.268065		5782	0.0682966		5782	0.00630984
5784	0.285388		5784	0.197944		5784	0		5784	0
5785	0.286948		5785	0.267065		5785	0.0916888		5785	0.0297076
5789	0.318842		5789	0.133356		5789	0.0087939		5789	0
5793	0.3231		5793	0.232525		5793	0.0736179		5793	0.026569
5795	0.340615		5795	0.22042		5795	0.0201262		5795	0.00752764
5798	0.240665		5798	0.218956		5798	0.0711482		5798	0.0151224
5805	0.318296		5805	0.340541		5805	0.22543		5805	0.148698
5807	0.404899		5807	0.183977		5807	0.0445122		5807	0
5813	0.278075		5813	0.113899		5813	0.016013		5813	0.000894
5817	0.269337		5817	0.268912		5817	0.0640492		5817	0.00196424
5819	0.239702		5819	0.153166		5819	0.0445291		5819	0.000233
5830	0.347256		5830	0.234882		5830	0.0637858		5830	0
5831	0.334926		5831	0.161545		5831	0.00734979		5831	0
5832	0.289052		5832	0.190063		5832	0.039058		5832	0.0354371
5835	0.265806		5835	0.17727		5835	0.00611612		5835	0.00547648
5836	0.322083		5836	0.149989		5836	0.00726181		5836	0
5865	0.461319		5865	0.358383		5865	0.0167234		5865	0.0792727
5896	0.276592		5896	0.12262		5896	0.00853561		5896	0
5987	0.312466		5987	0.123121		5987	0.0193397		5987	0.0133192
6	0.303713		6	0.230748		6	0.054026		6	0.0338093
6005	0.291387		6005	0.182498		6005	0.0490815		6005	0
6008	0.227281		6008	0.0894442		6008	0.0345892		6008	0
6009	0.375758		6009	0.127952		6009	0.0236957		6009	0
6019	0.351676		6019	0.246726		6019	0.0565375		6019	0.00128267
6020	0.308871		6020	0.250776		6020	0.055312		6020	0.0462561
6021	0.361567		6021	0.340711		6021	0.0870813		6021	0
6022	0.478133		6022	0.330344		6022	0.290588		6022	0.14253
6023	0.388655		6023	0.253358		6023	0.0341494		6023	0
6025	0.261701		6025	0.161077		6025	0.0209812		6025	0
6042	0.337775		6042	0.199438		6034	0.00561364		6034	0.00819944
6046	0.324897		6046	0.133583		6042	0.0801691		6042	0
607	0.269543		607	0.318955		6046	0.0144506		6046	0
6073	0.454856		6073	0.346334		6069	0		6069	0
6074	0.328874		6074	0.234718		607	0.0793056		607	0
6077	0.449412		6077	0.225713		6073	0.0906628		6073	0.0142867
6086	0.294072		6086	0.146763		6074	0.0526712		6074	0
6090	0.298529		6090	0.26601		6077	0		6076	0.593208
6091	0.304543		6091	0.221945		6086	0		6077	0.0159776
6092	0.419075		6092	0.356039		6090	0.105458		6086	0
6095	0.276411		6095	0.234313		6091	0.050039		6090	0.0421658
6097	0.327052		6097	0.339454		6092	0.0620365		6091	0
6098	0.321706		6098	0.281833		6095	0.0999291		6092	0
6099	0.292824		6099	0.166509		6097	0.0767546		6095	0.0309769
6100	0.335763		6100	0.0972464		6098	0.105713		6097	0
6103	0.354017		6103	0.267691		6099	0.0689903		6098	0
6104	0.316055		6104	0.192664		6100	0.0127695		6099	0.0659443
6105	0.389551		6105	0.34344		6103	0.058207		6100	0
6106	0.215374		6106	0.171113		6104	0.010961		6103	0.00720237
6108	0.305494		6108	0.155788		6105	0.0586132		6104	0
6111	0.302925		6111	0.215259		6106	0.111941		6105	0.0011681
6112	0.256138		6112	0.214467		6108	0.0146596		6106	0.0240403
6114	0.336253		6114	0.215861		6111	0.0634984		6108	2.91e-05
6115	0.258749		6115	0.198359		6112	0.0224616		6111	0
6118	0.297949		6118	0.171532		6114	0.0685281		6112	0.00233556
6119	0.346766		6119	0.111437		6115	0.0559293		6114	0.0255117
6120	0.336543		6120	0.232167		6118	0.0243801		6115	0.0112007
6121	0.33451		6121	0.24725		6119	0.011999		6118	0
6122	0.468359		6122	0.328106		6120	0.0421592		6119	0
6123	0.302311		6123	0.16671		6121	0.0195247		6120	0
6124	0.308582		6124	0.277967		6122	0.0447833		6121	0.00856209
6125	0.582543		6125	0.472353		6123	0.0469642		6122	0.0213524
6127	0.352769		6127	0.579311		6124	0.0802852		6123	0.000956
6128	0.297311		6128	0.206657		6125	0.159601		6124	0.0453988
6129	0.311476		6129	0.123006		6127	0		6125	0.0299122
6132	0.327613		6132	0.0586973		6128	0.012203		6127	0.013755
6133	0.346251		6133	0.174462		6129	0		6128	0
6137	0.270836		6137	0.203094		6132	0		6129	0.00826768
6138	0.3128		6138	0.275411		6133	0.0117881		6132	0
6141	0.323729		6141	0.191804		6137	0.0095829		6133	0
6142	0.379234		6142	0.236552		6138	0.0700118		6137	0
6144	0.348464		6144	0.264676		6141	0.0120221		6138	0.00749116
6146	0.245491		6146	0.0950551		6142	0.0309901		6141	0
6148	0.173995		6147	0.205325		6144	0.101335		6142	0
6150	0.349143		6148	0.207566		6146	0.014447		6144	0
6151	0.378219		6150	0.267346		6147	0		6146	6.47e-05
6153	0.268961		6151	0.265512		6148	0.00451687		6147	0
6154	0.219846		6198	0.0777254		6150	0.0645015		6148	0.00283647
6198	0.326192		6210	0.0137551		6151	0.127293		6150	0
6210	0.331895		6214	0.114649		6153	0.0787072		6151	0
6214	0.316657		6215	0.163855		6198	0.0133885		6153	0
6215	0.339341		6220	0.0311936		6210	0		6154	0.017069
6220	0.186065		6221	0		6214	0.115154		6198	0
6221	0.294026		6226	0.0109587		6215	0.000975		6214	0
6226	0.220433		6231	0.0489966		6220	0		6215	0.00330291
6231	0.315235		6235	0.167979		6221	0		6220	0
6235	0.366183		6243	0.0581061		6226	0		6221	0.0155209
6243	0.229236		627	0.144256		6231	0		6226	0.00644044
627	0.299259		6318	0.333702		6235	0.0399352		6231	0
6318	0.172021		641	0.321138		6243	0.0146101		6235	0.00331627
641	0.287182		6449	0.198712		627	0		6243	0
6449	0.282545		6727	0.118944		6318	0.197265		627	0
6727	0.23804		6729	0.0901381		641	0.239962		6318	0.0900554
6729	0.279555		6810	0.171337		6449	0.0275653		641	0.224248
6810	0.284368		6909	0.171027		6727	0		6449	0
6909	0.243403		6910	0.117443		6729	0		6727	0.000319
6910	0.248812		6911	0.199528		6810	0.00721937		6729	0
6911	0.319769		6913	0.235138		6909	0.00260143		6810	0
6913	0.233568		6915	0.0587088		6910	0.00172005		6909	0
6915	0.235896		6916	0.022748		6911	0.0381688		6910	0
6916	0.240936		6919	0.113094		6913	0.213989		6911	0
6919	0.217155		6920	0.102058		6915	0.00449119		6913	0.11414
6920	0.260677		6922	0.174047		6916	0		6915	0
6922	0.369814		6923	0.167545		6919	0		6916	0
6923	0.288717		6924	0.157933		6920	0.00271991		6919	0
6924			6926	0.0431258		6922	0.0260874		6920	0.0480149
6926	0.27889		6928	0.19312		6923	0.00906117		6922	0
6928	0.254511		6929	0.229333		6924	0		6923	0
6929	0.265088		6930	0.215861		6926	0		6924	0
6930	0.220704		6931	0.260927		6928	0.0224133		6926	0.00910444
6931	0.223466		6932	0.157517		6929	0.153107		6928	0.0108008
6932	0.295006		6933	0.286796		6930	0.0130425		6929	0.0887225
6933	0.302638		6936	0.172623		6931	0.045554		6930	0
6936	0.283892		6937	0.0994389		6932	0.00532911		6931	0
6937	0.314386		6938	0.0811529		6933	0.0791056		6932	0
6938	0.243383		6939	0.125455		6936	0.00662548		6933	0
6939	0.274551		6940	0.352986		6937	0		6936	0.00111617
6940	0.313895		6943	0.105712		6938	0.000691		6937	0
6943	0.215603		6944	0.21454		6939	0.00280563		6938	0
6944	0.331677		6946	0.143838		6940	0.206023		6939	0
6946	0.293582		6951	0.303361		6943	0		6940	0.0945565
6951	0.316174		6956	0.137902		6944	0.0202148		6943	0
6956	0.307507		6958	0.118045		6946	0		6944	0.0552403
6958	0.193633		6959	0.0339995		6951	0.0726418		6946	0.00686841
6959	0.333112		6963	0.132418		6956	0.0273232		6951	0.00898709
6963	0.278155		6964	0.536983		6958	0.00639816		6956	0
6964	0.178894		6966	0.0969391		6959	0.0389239		6958	0
6966	0.258644		6967	0.193652		6963	0.00150355		6959	0.181606
6967	0.332479		6969	0.0579282		6964	0.100945		6963	0
6969	0.149522		6970	0.0990118		6966	0.00199132		6964	0.0889608
6970	0.275954		6972	0.0863521		6967	0.00839755		6966	0
6972	0.26817		6973	0.1521		6969	0		6967	0
6973	0.330865		6974	0.340093		6970	0		6969	0
6974	0.411978		6975	0		6972	0.00884125		6970	0
6975	0.182024		6976	0.0232073		6973	0		6972	0
6976	0.222345		6977	0.0939294		6974	0.0321745		6973	0
6977	0.277527		6978	0.0413723		6975	0.0134602		6974	0.000229
6978	0.256671		6979	0.117293		6976	0.00361112		6975	0
6979	0.329187		6981	0.232769		6977	0.0119396		6976	0
6981	0.32146		6982	0.0705633		6978	0		6977	0.00215726
6982	0.256205		6984	0.094538		6979	0.0299679		6978	0
6984	0.228859		6985	0.06641		6981	0.0538857		6979	0
6985	0.261017		6989	0.229783		6982	0.00249224		6981	0
6989	0.306404		7015	0.0798005		6984	0.0432694		6982	0
7015	0.299852		7033	0.135631		6985	0		6984	0.00781622
7033	0.259686		7092	0.164574		6989	0.0321181		6985	0
7092	0.327339		7094	0.232702		7015	0.00149265		6989	0
7094	0.338666		7098	0.09178		7033	0		7015	0.00717752
7098	0.234857		7102	0.114842		7092	0		7033	0
7102	0.34265		7110	0.16875		7094	0.0189529		7092	0
7110	0.335175		7121	0.263998		7098	0.0200372		7094	0
7121	0.265156		7123	0.181036		7102	0.00779132		7098	0.010863
7123	0.338065		7135	0.312716		7110	0		7102	0
7135	0.327815		7143	0.117224		7121	0.236594		7110	0
7143	0.286575		7145	0.238359		7123	0.0117782		7121	0.101557
7145	0.264503		7147	0.0917903		7135	0.0608728		7123	0
7147	0.264849		7163	0.103933		7143	0		7135	0.0281762
7163	0.242964		7164	0.113612		7145	0.0875194		7143	0.00140113
7164	0.289532		7166	0.0629682		7147	0.000741		7145	0.00838651
7166	0.232657		7176	0.0523178		7163	0		7147	0
7176	0.25983		7178	0.0458975		7164	0.014109		7163	0
7178	0.252664		7192	0.102368		7166	0.0030939		7164	0
7192	0.261159		7199	0.223916		7176	0		7166	0
7199	0.301176		7201	0.180872		7178	0.0244672		7176	0
7201	0.302545		7205	0.0755477		7192	0.0224944		7178	0.00359339
7205	0.21977		7224	0.215115		7199	0.0763691		7192	0.0389685
7224	0.315872		7229	0.168978		7201	0		7199	0
7229	0.32546		7231	0.110541		7205	0.0141092		7201	0
7231	0.250486		7242	0.0941755		7224	0.0075684		7205	0
7242	0.33202		7244	0.071298		7229	0.013916		7224	0
7244	0.246689		7246	0.0925704		7231	0		7229	0
7246	0.269332		7255	0.115197		7242	0.00667417		7231	0.00288607
7255	0.269749		7262	0.113053		7244	0		7242	0
7262	0.292267		7268	0.090695		7246	0		7244	0
7268	0.240858		7275	0.0790142		7255	0.0327817		7246	0.000299
7275	0.281767		7276	0.116878		7262	0		7255	0
7276	0.25273		7280	0.122313		7268	0		7262	0
7280	0.331858		7283	0.130801		7275	0.0246623		7268	0.000361
7283	0.322784		7284	0.210025		7276	0.0222586		7275	0
7284	0.298134		7287	0.183844		7280	0		7276	0.00437587
7287	0.289403		7291	0.223846		7283	0.00303039		7280	0
7291	0.358976		7297	0.112855		7284	0.0431862		7283	0
7297	0.230122		7300	0.19865		7287	0.017734		7284	0
7300	0.31017		7306	0.17957		7291	0.0602327		7287	0
7306	0.342519		7307	0.0362242		7297	0		7291	0
7307	0.268863		7309	0.285308		7300	0.0278535		7297	0
7309	0.329449		7310	0.110537		7306	0.000735		7300	0
7310	0.300601		7317	0.129554		7307	0		7306	0
7317	0.251947		7320	0.116294		7309	0.101072		7307	0.00994305
7320	0.257377		7330	0.088352		7310	0.0111575		7309	0.0131694
7330	0.255845		7337	0.0710741		7317	0		7310	0
7337	0.265881		7340	0		7320	0.0158364		7317	0
7340	0.297598		7351	0.0977144		7330	0		7320	0
7351	0.329887		7372	0.0599866		7337	0		7330	0.00394432
7372	0.251911		7382	0.0544723		7340	0.0735443		7337	0
7382	0.211942		7390	0.260336		7351	0		7340	0.0469605
7390	0.270019		7404	0.0664343		7372	0		7351	0
7404	0.217289		7405	0.271079		7382	0		7372	0
7405	0.28244		7408	0.256553		7390	0.0233705		7382	0
7408	0.300107		7424	0.0647963		7404	0		7390	0
7424	0.259885		7446	0.278886		7405	0.141848		7404	0
7446	0.285954		7449	0.235653		7408	0.0602575		7405	0.113301
7449	0.26014		7457	0.114999		7424	0		7408	0.00801248
7457	0.187278		7477	0.0761086		7446	0.116506		7424	0
7477	0.263144		7479	0.223443		7449	0.147087		7446	0.0248706
7479	0.310605		7483	0.317753		7457	0.0122507		7449	0.0865584
7483	0.402347		7498	0.26793		7477	0.0016798		7457	0
7498	0.271046		7502	0.167969		7479	0		7477	0
7502	0.327504		7504	0.262603		7483	0.0451283		7479	0.000706
7504	0.338714		7506	0.177169		7498	0.0975654		7483	0
7506	0.358779		7508	0.0784238		7502	0.128551		7498	0.0459771
7508	0.219973		7518	0.225067		7504	0.035848		7502	0
7518	0.395932		7519	0.160076		7506	0.0199147		7504	0
7519	0.326905		7520	0.170805		7508	0		7506	0
7520	0.285378		7522	0.136986		7518	0		7508	0
7522	0.342845		7523	0.187922		7519	0.0359796		7518	0
7523	0.286456		7524	0.0256678		7520	0.0428104		7519	0
7524	0.187764		7525	0.0673006		7522	0		7520	0.0223525
7525	0.238476		7566	0.236408		7523	0.0324508		7522	0.0969838
7566	0.292972		8215	0.202701		7524	0		7523	0
8215	0.317409		8225	0.187461		7525	0		7524	0
8231	0.297153		8231	0.229323		7566	0.0398951		7525	0.00227681
8234	0.289617		8234	0.210606		8215	0.0098595		7566	0
8236	0.255228		8236	0.0732883		8231	0.0399172		8215	0.0130573
8240	0.298363		8240	0.0873157		8234	0.0252563		8231	0
8241	0.23407		8241	0.101466		8236	0.0276614		8234	0
8243	0.312174		8243	0.134143		8240	0		8236	0
8245	0.112326		8245	0.0508984		8241	0.00206062		8240	0.0014184
8247	0.301205		8247	0.118062		8243	0.00600076		8241	0
8274	0.201958		8274	0.121607		8245	0.0193388		8243	0
8275	0.482337		8275	0.380679		8247	0.00486669		8245	0.0084744
8284	0.224619		8284	0.0865019		8274	0		8247	0
8285	0.259528		8285	0.0533398		8275	0.186071		8274	0
8296	0.310078		8296	0.102399		8284	0.0535806		8275	0.123764
8300	0.26764		8300	0.0388525		8285	0		8284	0.0196096
8304	0.285491		8304	0.0967805		8296	0.0113635		8285	0
8306	0.335525		8306	0.090133		8300	0.0101205		8296	0
8310	0.177463		8310	0.0576532		8304	0.0155934		8300	0
8311	0.26661		8311	0.0689966		8306	0.00556125		8304	0
8312	0.359028		8312	0.183982		8310	0		8306	0
8313	0.324071		8313	0.107293		8311	0		8310	0
8314	0.34443		8314	0.0888321		8312	0.0490018		8311	0.00350014
8325	0.186989		8325	0.0925292		8313	0		8312	0
8329	0.262811		8329	0.225405		8314	0		8313	0
8334	0.310286		8334	0.145709		8325	0.00757062		8314	0.00120187
8343	0.305836		8343	0.20379		8329	0.0597136		8325	0
8348	0.309669		8348	0.14075		8334	0.00145813		8329	0
8354	0.214428		8354	0.195881		8343	0.0060575		8334	0
8366	0.26649		8366	0.0405177		8348	0		8343	0
8374	0.264102		8374	0.11421		8354	0.0657713		8348	0
8378	0.322562		8378	0.0855629		8366	0		8354	0.0276351
8387	0.189504		8387	0.0635249		8374	0.00401704		8366	0
8388	0.246951		8388	0.102171		8378	0.0061015		8374	0
8395	0.295547		8395	0.0894452		8387	0		8378	0
8420	0.357852		8420	0.189532		8388	0		8387	0
8422	0.2228		8422	0.0830866		8395	0.0148269		8388	0
8424	0.253102		8424	0.17803		8420	0.0118438		8395	0
8430	0.324444		8430	0.1952		8422	0		8420	0
86	0.35484		86	0.21146		8424	0.138182		8422	0.0607863
8610	0.230708		8610	0.0916033		8430	0.0233878		8424	0
8617	0.325573		8617	0.213075		86	0		8430	0.0147405
8631	0.270775		8631	0.09991		8610	0.00969452		86	0
8640	0.280964		8640	0.234753		8617	0.121201		8610	0
8690	0.19884		8690	0.106742		8631	0.00931728		8617	0.0365929
8692	0.207899		8692	0.125075		8640	0.0707879		8631	0
8695	0.318078		8695	0.235858		8690	0.00363347		8640	0.00771472
8701	0.314127		8701	0.15781		8692	0.0340383		8690	0.00402844
8724	0.2399		8724	0.165213		8695	0.0240653		8692	0.00600567
8725	0.304576		8725	0.153918		8701	0.0326515		8695	0.0261173
8787	0.303712		8787	0.18309		8724	0.0391951		8701	0.0100294
8811	0.321349		8811	0.330953		8725	0.0506918		8724	0
895	0.263858		895	0.184421		8787	0.00977402		8725	0
8961	0.286772		8961	0.0974258		8811	0.235055		8787	0.00124686
8970	0.274915		8970	0.449573		895	0.053821		8811	0.181875
9004	0.271311		9004	0.192091		8961	0.000974		895	0.0318391
9012	0.271918		9012	0.279226		8970	0.0842995		8961	0
9058	0.119401		9058	0.044688		9004	0.00757503		8970	0.0199591
9077	0.341125		9077	0.331104		9012	0.172096		9004	0
9165	0.352244		9165	0.10483		9058	0		9012	0.0882755
9305	0.292753		9305	0.14924		9077	0.0337958		9058	0
9308	0.305592		9308	0.180468		9165	0.0212916		9077	0.0362726
9309	0.284298		9309	0.215587		9179	0.224101		9165	0
936	0.350778		936	0.0735292		9302	0.0534171		9179	0.0770719
946	0.250122		946	0.213836		9305	0		9302	0
9496	0.259038		9496	0.302793		9308	0.00281585		9305	0
9504	0.288341		9504	0.315078		9309	0.0336726		9308	0
957	0.292998		957	0.123516		936	0		9309	0
991	0.285381		991	0.231584		946	0.0157759		936	0
992	0.265978		992	0.183555		9496	0.19184		946	0.00413879
998	0.279471		998	0.217667		9504	0.246417		9496	0.0842787
						957	0		9504	0.216405
						991	0.0699908		957	0.0201095
						992	0.0294054		991	0
						998	0.0603165		992	0.0262649
									998	0.00655465

## Sheet: Table S3
Table S3 Heritability rates
Name	Heritability
Root_growth_rate_day001.day002 Broad sense Heritability	0.359709
Root_growth_rate_day002.day003 Broad sense Heritability	0.478462
Root_growth_rate_day003.day004 Broad sense Heritability	0.345271
Root_growth_rate_day004.day005 Broad sense Heritability	0.216981
Root_growth_rate_avg Broad sense Heritability	0.536939
Relative_root_growth_rate_day001.day002 Broad sense Heritability	0.234392
Relative_root_growth_rate_day002.day003 Broad sense Heritability	0.267877
Relative_root_growth_rate_day003.day004 Broad sense Heritability	0.184621
Relative_root_growth_rate_day004.day005 Broad sense Heritability	0.0973044
Relative_root_growth_rate_avg Broad sense Heritability	0.36853
RelativeToDay1_root_growth_rate_day001.day002 Broad sense Heritability	0.234392
RelativeToDay1_root_growth_rate_day002.day003 Broad sense Heritability	0.508404
RelativeToDay1_root_growth_rate_day003.day004 Broad sense Heritability	0.540399
RelativeToDay1_root_growth_rate_day004.day005 Broad sense Heritability	0.552955
RelativeToDay1_root_growth_rate_avg Broad sense Heritability	0.53761

## Sheet: Table S4
Table S4 List of Top SNPs
Original_file	Chromosome	SNP_pos	GWAS p-value	FDR_rejected	FDR_adjusted_p-value	Gene_start	Gene_end	Gene_orientation	Distance Gene	SNP relative position	target AGI	target element type	short symbol	long symbol	short description	long description
NewQC-Run20161204_median_Relative_root_growth_rate_day004-day005.csv	5	15401974	1.63569e-09	1	5.6e-05	15404642	15407711	+	2668	upstream	AT5G38470	gene	RAD23D	RADIATION SENSITIVE23D	None	ID=AT5G38470;Note=protein_coding_gene;Name=AT5G38470
NewQC-Run20161204_median_Relative_root_growth_rate_day004-day005.csv	5	15401974	1.63569e-09	1	5.6e-05	15404642	15407711	+	2668	upstream	AT5G38470.1	mRNA	RAD23D	RADIATION SENSITIVE23D	Rad23 UV excision repair protein family	RADIATION SENSITIVE23D (RAD23D); FUNCTIONS IN: damaged DNA binding, ubiquitin binding, proteasome binding; INVOLVED IN: response to cold, nucleotide-excision repair; LOCATED IN: nucleus; EXPRESSED IN: 26 plant structures; EXPRESSED DURING: 15 growth stages; CONTAINS InterPro DOMAIN/s: Heat shock chaperonin-binding (InterPro:IPR006636), Ubiquitin-associated/translation elongation factor EF1B, N-te…
NewQC-Run20161204_median_Relative_root_growth_rate_day004-day005.csv	5	15401974	1.63569e-09	1	5.6e-05	15404642	15407711	+	2668	upstream	AT5G38470.2	mRNA	RAD23D	RADIATION SENSITIVE23D	Rad23 UV excision repair protein family	RADIATION SENSITIVE23D (RAD23D); FUNCTIONS IN: damaged DNA binding, ubiquitin binding, proteasome binding; INVOLVED IN: response to cold, nucleotide-excision repair; LOCATED IN: nucleus; EXPRESSED IN: 25 plant structures; EXPRESSED DURING: 15 growth stages; CONTAINS InterPro DOMAIN/s: Heat shock chaperonin-binding (InterPro:IPR006636), Ubiquitin-associated/translation elongation factor EF1B, N-te…
NewQC-Run20161204_median_Relative_root_growth_rate_day004-day005.csv	5	15401974	1.63569e-09	1	5.6e-05	15409697	15411516	+	7723	upstream	AT5G38480	gene	RCI1	None	None	ID=AT5G38480;Note=protein_coding_gene;Name=AT5G38480
NewQC-Run20161204_median_Relative_root_growth_rate_day004-day005.csv	5	15401974	1.63569e-09	1	5.6e-05	15409697	15411516	+	7723	upstream	AT5G38480.1	mRNA	RCI1	None	general regulatory factor 3	general regulatory factor 3 (GRF3); FUNCTIONS IN: protein phosphorylated amino acid binding, ATP binding; LOCATED IN: mitochondrion, cell wall, chloroplast, plasma membrane, vacuole; EXPRESSED IN: 25 plant structures; EXPRESSED DURING: 16 growth stages; CONTAINS InterPro DOMAIN/s: 14-3-3 protein (InterPro:IPR000308); BEST Arabidopsis thaliana protein match is: general regulatory factor 7 (TAIR:AT…
NewQC-Run20161204_median_Relative_root_growth_rate_day004-day005.csv	5	15401974	1.63569e-09	1	5.6e-05	15409697	15411516	+	7723	upstream	AT5G38480.2	mRNA	RCI1	None	general regulatory factor 3	general regulatory factor 3 (GRF3); FUNCTIONS IN: protein phosphorylated amino acid binding, ATP binding; LOCATED IN: mitochondrion, cell wall, chloroplast, plasma membrane, vacuole; EXPRESSED IN: 25 plant structures; EXPRESSED DURING: 16 growth stages; CONTAINS InterPro DOMAIN/s: 14-3-3 protein (InterPro:IPR000308); BEST Arabidopsis thaliana protein match is: general regulatory factor 7 (TAIR:AT…
NewQC-Run20161204_median_Relative_root_growth_rate_day004-day005.csv	5	15401974	1.63569e-09	1	5.6e-05	15393754	15397279	-	-4695	upstream	AT5G38450	gene	CYP735A1	cytochrome P450, family 735, subfamily A, polypeptide 1	None	ID=AT5G38450;Note=protein_coding_gene;Name=AT5G38450
NewQC-Run20161204_median_Relative_root_growth_rate_day004-day005.csv	5	15401974	1.63569e-09	1	5.6e-05	15393754	15397279	-	-4695	upstream	AT5G38450.1	mRNA	CYP735A1	cytochrome P450, family 735, subfamily A, polypeptide 1	cytochrome P450, family 735, subfamily A, polypeptide 1	cytochrome P450, family 735, subfamily A, polypeptide 1 (CYP735A1); FUNCTIONS IN: electron carrier activity, monooxygenase activity, iron ion binding, oxygen binding, heme binding; INVOLVED IN: oxidation reduction; LOCATED IN: endomembrane system; EXPRESSED IN: male gametophyte, root, pollen tube; EXPRESSED DURING: M germinated pollen stage; CONTAINS InterPro DOMAIN/s: Cytochrome P450 (InterPro:I…
NewQC-Run20161204_median_Relative_root_growth_rate_day004-day005.csv	5	15401974	1.63569e-09	1	5.6e-05	15397740	15401095	-	-879	upstream	AT5G38460	gene	None	None	None	ID=AT5G38460;Note=protein_coding_gene;Name=AT5G38460
NewQC-Run20161204_median_Relative_root_growth_rate_day004-day005.csv	5	15401974	1.63569e-09	1	5.6e-05	15398284	15401026	-	-948	upstream	AT5G38460.1	mRNA	None	None	ALG6, ALG8 glycosyltransferase family	ALG6, ALG8 glycosyltransferase family; FUNCTIONS IN: transferase activity, transferring hexosyl groups, transferase activity, transferring glycosyl groups; LOCATED IN: endoplasmic reticulum membrane; EXPRESSED IN: 20 plant structures; EXPRESSED DURING: 10 growth stages; CONTAINS InterPro DOMAIN/s: Glycosyltransferase, ALG6/ALG8 (InterPro:IPR004856); BEST Arabidopsis thaliana protein match is: ALG…
NewQC-Run20161204_median_Relative_root_growth_rate_day004-day005.csv	5	15401974	1.63569e-09	1	5.6e-05	15397740	15401095	-	-879	upstream	AT5G38460.2	mRNA	None	None	ALG6, ALG8 glycosyltransferase family	ALG6, ALG8 glycosyltransferase family; FUNCTIONS IN: transferase activity, transferring hexosyl groups, transferase activity, transferring glycosyl groups; LOCATED IN: endoplasmic reticulum membrane; EXPRESSED IN: 20 plant structures; EXPRESSED DURING: 10 growth stages; CONTAINS InterPro DOMAIN/s: Glycosyltransferase, ALG6/ALG8 (InterPro:IPR004856); BEST Arabidopsis thaliana protein match is: ALG…
NewQC-Run20161204_median_Relative_root_growth_rate_day004-day005.csv	5	15401974	1.63569e-09	1	5.6e-05	15411672	15413132	-	11158	downstream	AT5G38490	gene	None	None	None	ID=AT5G38490;Note=protein_coding_gene;Name=AT5G38490
NewQC-Run20161204_median_Relative_root_growth_rate_day004-day005.csv	5	15401974	1.63569e-09	1	5.6e-05	15411672	15413132	-	11158	downstream	AT5G38490.1	mRNA	None	None	Domain of unknown function (DUF313)	FUNCTIONS IN: DNA binding; INVOLVED IN: regulation of transcription, DNA-dependent; LOCATED IN: cellular_component unknown; CONTAINS InterPro DOMAIN/s: Protein of unknown function DUF313 (InterPro:IPR005508), Transcriptional factor B3 (InterPro:IPR003340); BEST Arabidopsis thaliana protein match is: Domain of unknown function (DUF313) (TAIR:AT5G38500.1); Has 1807 Blast hits to 1807 proteins in 27…
NewQC-Run20161204_median_Relative_root_growth_rate_day004-day005.csv	4	716066	3.8743e-09	1	0.000114	708544	711256	+	-7522	downstream	AT4G01660	gene	ATATH10	None	None	ID=AT4G01660;Note=protein_coding_gene;Name=AT4G01660
NewQC-Run20161204_median_Relative_root_growth_rate_day004-day005.csv	4	716066	3.8743e-09	1	0.000114	708544	711256	+	-7522	downstream	AT4G01660.1	mRNA	ATATH10	None	ABC transporter 1	ABC transporter 1 (ABC1); CONTAINS InterPro DOMAIN/s: ABC-1 (InterPro:IPR004147), Protein kinase-like domain (InterPro:IPR011009); BEST Arabidopsis thaliana protein match is: ABC2 homolog 13 (TAIR:AT5G64940.2); Has 8616 Blast hits to 8614 proteins in 1786 species: Archae - 122; Bacteria - 4355; Metazoa - 377; Fungi - 416; Plants - 667; Viruses - 9; Other Eukaryotes - 2670 (source: NCBI BLink).
NewQC-Run20161204_median_Relative_root_growth_rate_day004-day005.csv	4	716066	3.8743e-09	1	0.000114	704407	706965	-	-9101	upstream	AT4G01650	gene	None	None	None	ID=AT4G01650;Note=protein_coding_gene;Name=AT4G01650
NewQC-Run20161204_median_Relative_root_growth_rate_day004-day005.csv	4	716066	3.8743e-09	1	0.000114	704578	705866	-	-10200	upstream	AT4G01650.1	mRNA	None	None	Polyketide cyclase / dehydrase and lipid transport protein	Polyketide cyclase / dehydrase and lipid transport protein; FUNCTIONS IN: molecular_function unknown; INVOLVED IN: biological_process unknown; LOCATED IN: chloroplast; EXPRESSED IN: 21 plant structures; EXPRESSED DURING: 13 growth stages; CONTAINS InterPro DOMAIN/s: Streptomyces cyclase/dehydrase (InterPro:IPR005031); BEST Arabidopsis thaliana protein match is: unknown protein (TAIR:AT5G08720.1);…
NewQC-Run20161204_median_Relative_root_growth_rate_day004-day005.csv	4	716066	3.8743e-09	1	0.000114	704407	706965	-	-9101	upstream	AT4G01650.2	mRNA	None	None	Polyketide cyclase / dehydrase and lipid transport protein	Polyketide cyclase / dehydrase and lipid transport protein; FUNCTIONS IN: molecular_function unknown; INVOLVED IN: biological_process unknown; LOCATED IN: chloroplast; EXPRESSED IN: 21 plant structures; EXPRESSED DURING: 13 growth stages; CONTAINS InterPro DOMAIN/s: Streptomyces cyclase/dehydrase (InterPro:IPR005031); BEST Arabidopsis thaliana protein match is: unknown protein (TAIR:AT5G08720.1);…
NewQC-Run20161204_median_Relative_root_growth_rate_day004-day005.csv	4	716066	3.8743e-09	1	0.000114	711192	712643	-	-3423	upstream	AT4G01670	gene	None	None	None	ID=AT4G01670;Note=protein_coding_gene;Name=AT4G01670
NewQC-Run20161204_median_Relative_root_growth_rate_day004-day005.csv	4	716066	3.8743e-09	1	0.000114	711192	712643	-	-3423	upstream	AT4G01670.1	mRNA	None	None		unknown protein; BEST Arabidopsis thaliana protein match is: unknown protein (TAIR:AT3G62070.1); Has 141 Blast hits to 139 proteins in 15 species: Archae - 0; Bacteria - 0; Metazoa - 0; Fungi - 0; Plants - 138; Viruses - 0; Other Eukaryotes - 3 (source: NCBI BLink).
NewQC-Run20161204_median_Relative_root_growth_rate_day004-day005.csv	4	716066	3.8743e-09	1	0.000114	713216	713389	-	-2677	upstream	AT4G01671	gene	None	None	None	ID=AT4G01671;Note=protein_coding_gene;Name=AT4G01671
NewQC-Run20161204_median_Relative_root_growth_rate_day004-day005.csv	4	716066	3.8743e-09	1	0.000114	713216	713389	-	-2677	upstream	AT4G01671.1	mRNA	None	None		unknown protein; LOCATED IN: endomembrane system; Has 30201 Blast hits to 17322 proteins in 780 species: Archae - 12; Bacteria - 1396; Metazoa - 17338; Fungi - 3422; Plants - 5037; Viruses - 0; Other Eukaryotes - 2996 (source: NCBI BLink).
NewQC-Run20161204_median_Relative_root_growth_rate_day004-day005.csv	4	716066	3.8743e-09	1	0.000114	716004	717579	-	1513	in gene	AT4G01680	gene	MYB55	myb domain protein 55	None	ID=AT4G01680;Note=protein_coding_gene;Name=AT4G01680
NewQC-Run20161204_median_Relative_root_growth_rate_day004-day005.csv	4	716066	3.8743e-09	1	0.000114	716004	717579	-	1513	in gene	AT4G01680.1	mRNA	MYB55	myb domain protein 55	myb domain protein 55	myb domain protein 55 (MYB55); CONTAINS InterPro DOMAIN/s: SANT, DNA-binding (InterPro:IPR001005), Homeodomain-like (InterPro:IPR009057), Myb, DNA-binding (InterPro:IPR014778), HTH transcriptional regulator, Myb-type, DNA-binding (InterPro:IPR017930), Homeodomain-related (InterPro:IPR012287), Myb transcription factor (InterPro:IPR015495); BEST Arabidopsis thaliana protein match is: myb domain pro…
NewQC-Run20161204_median_Relative_root_growth_rate_day004-day005.csv	4	716066	3.8743e-09	1	0.000114	716021	717415	-	1349	in gene	AT4G01680.2	mRNA	MYB55	myb domain protein 55	myb domain protein 55	myb domain protein 55 (MYB55); CONTAINS InterPro DOMAIN/s: SANT, DNA-binding (InterPro:IPR001005), Homeodomain-like (InterPro:IPR009057), Myb, DNA-binding (InterPro:IPR014778), HTH transcriptional regulator, Myb-type, DNA-binding (InterPro:IPR017930), Homeodomain-related (InterPro:IPR012287), Myb transcription factor (InterPro:IPR015495); BEST Arabidopsis thaliana protein match is: myb domain pro…
NewQC-Run20161204_median_Relative_root_growth_rate_day004-day005.csv	4	716066	3.8743e-09	1	0.000114	716004	717579	-	1513	in gene	AT4G01680.3	mRNA	MYB55	myb domain protein 55	myb domain protein 55	myb domain protein 55 (MYB55); CONTAINS InterPro DOMAIN/s: SANT, DNA-binding (InterPro:IPR001005), Homeodomain-like (InterPro:IPR009057), Myb, DNA-binding (InterPro:IPR014778), HTH transcriptional regulator, Myb-type, DNA-binding (InterPro:IPR017930), Homeodomain-related (InterPro:IPR012287), Myb transcription factor (InterPro:IPR015495); BEST Arabidopsis thaliana protein match is: myb domain pro…
NewQC-Run20161204_median_Relative_root_growth_rate_day004-day005.csv	1	7932180	8.8784e-09	1	0.000229	7922428	7924944	+	-9752	downstream	AT1G22440	gene	None	None	None	ID=AT1G22440;Note=protein_coding_gene;Name=AT1G22440
NewQC-Run20161204_median_Relative_root_growth_rate_day004-day005.csv	1	7932180	8.8784e-09	1	0.000229	7922428	7924944	+	-9752	downstream	AT1G22440.1	mRNA	None	None	Zinc-binding alcohol dehydrogenase family protein	Zinc-binding alcohol dehydrogenase family protein; FUNCTIONS IN: oxidoreductase activity, zinc ion binding; INVOLVED IN: oxidation reduction; LOCATED IN: cellular_component unknown; EXPRESSED IN: hypocotyl, root; CONTAINS InterPro DOMAIN/s: GroES-like (InterPro:IPR011032), Alcohol dehydrogenase GroES-like (InterPro:IPR013154), Alcohol dehydrogenase, zinc-containing, conserved site (InterPro:IPR00…
NewQC-Run20161204_median_Relative_root_growth_rate_day004-day005.csv	1	7932180	8.8784e-09	1	0.000229	7925121	7927278	+	-7059	downstream	AT1G22450	gene	COX6B	cytochrome C oxidase 6B	None	ID=AT1G22450;Note=protein_coding_gene;Name=AT1G22450
NewQC-Run20161204_median_Relative_root_growth_rate_day004-day005.csv	1	7932180	8.8784e-09	1	0.000229	7925121	7927278	+	-7059	downstream	AT1G22450.1	mRNA	COX6B	cytochrome C oxidase 6B	cytochrome C oxidase 6B	cytochrome C oxidase 6B (COX6B); FUNCTIONS IN: cytochrome-c oxidase activity, copper ion binding; INVOLVED IN: oxidation reduction, response to salt stress; LOCATED IN: thylakoid, mitochondrion, chloroplast thylakoid membrane, chloroplast; EXPRESSED IN: 24 plant structures; EXPRESSED DURING: 17 growth stages; CONTAINS InterPro DOMAIN/s: Cytochrome c oxidase, subunit VIb (InterPro:IPR003213); BEST…
NewQC-Run20161204_median_Relative_root_growth_rate_day004-day005.csv	1	7932180	8.8784e-09	1	0.000229	7936576	7936674	+	4396	upstream	sORF0441	sorf	None	None	None	sORF0441.1;protein_coding
NewQC-Run20161204_median_Relative_root_growth_rate_day004-day005.csv	1	7932180	8.8784e-09	1	0.000229	7927428	7930657	-	-1523	upstream	AT1G22460	gene	None	None	None	ID=AT1G22460;Note=protein_coding_gene;Name=AT1G22460
NewQC-Run20161204_median_Relative_root_growth_rate_day004-day005.csv	1	7932180	8.8784e-09	1	0.000229	7927428	7930657	-	-1523	upstream	AT1G22460.1	mRNA	None	None	O-fucosyltransferase family protein	O-fucosyltransferase family protein; CONTAINS InterPro DOMAIN/s: GDP-fucose protein O-fucosyltransferase (InterPro:IPR019378); BEST Arabidopsis thaliana protein match is: O-fucosyltransferase family protein (TAIR:AT5G64600.1); Has 841 Blast hits to 817 proteins in 30 species: Archae - 0; Bacteria - 0; Metazoa - 0; Fungi - 0; Plants - 841; Viruses - 0; Other Eukaryotes - 0 (source: NCBI BLink).
NewQC-Run20161204_median_Relative_root_growth_rate_day004-day005.csv	1	7932180	8.8784e-09	1	0.000229	7932854	7933390	-	1210	downstream	AT1G22470	gene	None	None	None	ID=AT1G22470;Note=protein_coding_gene;Name=AT1G22470
NewQC-Run20161204_median_Relative_root_growth_rate_day004-day005.csv	1	7932180	8.8784e-09	1	0.000229	7932854	7933390	-	1210	downstream	AT1G22470.1	mRNA	None	None		unknown protein; BEST Arabidopsis thaliana protein match is: unknown protein (TAIR:AT1G72240.1); Has 1693 Blast hits to 236 proteins in 54 species: Archae - 0; Bacteria - 8; Metazoa - 451; Fungi - 116; Plants - 94; Viruses - 2; Other Eukaryotes - 1022 (source: NCBI BLink).
NewQC-Run20161204_median_Relative_root_growth_rate_day004-day005.csv	1	7932180	8.8784e-09	1	0.000229	7934162	7935382	-	3202	downstream	AT1G22480	gene	None	None	None	ID=AT1G22480;Note=protein_coding_gene;Name=AT1G22480
NewQC-Run20161204_median_Relative_root_growth_rate_day004-day005.csv	1	7932180	8.8784e-09	1	0.000229	7934162	7935382	-	3202	downstream	AT1G22480.1	mRNA	None	None	Cupredoxin superfamily protein	Cupredoxin superfamily protein; FUNCTIONS IN: electron carrier activity, copper ion binding; LOCATED IN: anchored to membrane; EXPRESSED IN: shoot apex, inflorescence meristem, embryo, flower, seed; EXPRESSED DURING: F mature embryo stage, petal differentiation and expansion stage, E expanded cotyledon stage, D bilateral stage; CONTAINS InterPro DOMAIN/s: Plastocyanin-like (InterPro:IPR003245), C…
NewQC-Run20161204_median_Relative_root_growth_rate_day004-day005.csv	1	7932180	8.8784e-09	1	0.000229	7938251	7940592	-	8412	downstream	AT1G22490	gene	None	None	None	ID=AT1G22490;Note=protein_coding_gene;Name=AT1G22490
NewQC-Run20161204_median_Relative_root_growth_rate_day004-day005.csv	1	7932180	8.8784e-09	1	0.000229	7938251	7940592	-	8412	downstream	AT1G22490.1	mRNA	None	None	basic helix-loop-helix (bHLH) DNA-binding superfamily protein	basic helix-loop-helix (bHLH) DNA-binding superfamily protein; FUNCTIONS IN: DNA binding, sequence-specific DNA binding transcription factor activity; INVOLVED IN: regulation of transcription; LOCATED IN: nucleus; EXPRESSED IN: 17 plant structures; EXPRESSED DURING: 8 growth stages; CONTAINS InterPro DOMAIN/s: Helix-loop-helix DNA-binding domain (InterPro:IPR001092), Helix-loop-helix DNA-binding …
NewQC-Run20161204_mean_Relative_root_growth_rate_day002-day003.csv	3	21992844	1.60106e-08	1	0.001978	21983021	21984598	+	-9823	downstream	AT3G59480	gene	None	None	None	ID=AT3G59480;Note=protein_coding_gene;Name=AT3G59480
NewQC-Run20161204_mean_Relative_root_growth_rate_day002-day003.csv	3	21992844	1.60106e-08	1	0.001978	21983021	21984598	+	-9823	downstream	AT3G59480.1	mRNA	None	None	pfkB-like carbohydrate kinase family protein	pfkB-like carbohydrate kinase family protein; FUNCTIONS IN: kinase activity, ribokinase activity; INVOLVED IN: D-ribose metabolic process, acetate fermentation, sucrose biosynthetic process, sucrose catabolic process, using beta-fructofuranosidase; LOCATED IN: cellular_component unknown; EXPRESSED IN: 9 plant structures; EXPRESSED DURING: 4 anthesis, C globular stage, petal differentiation and ex…
NewQC-Run20161204_mean_Relative_root_growth_rate_day002-day003.csv	3	21992844	1.60106e-08	1	0.001978	21986541	21988326	+	-6303	downstream	AT3G59500	gene	None	None	None	ID=AT3G59500;Note=protein_coding_gene;Name=AT3G59500
NewQC-Run20161204_mean_Relative_root_growth_rate_day002-day003.csv	3	21992844	1.60106e-08	1	0.001978	21986541	21988326	+	-6303	downstream	AT3G59500.1	mRNA	None	None	Integral membrane HRF1 family protein	Integral membrane HRF1 family protein; LOCATED IN: integral to membrane, endoplasmic reticulum; EXPRESSED IN: guard cell, callus; CONTAINS InterPro DOMAIN/s: Hrf1 (InterPro:IPR005578); BEST Arabidopsis thaliana protein match is: Integral membrane HRF1 family protein (TAIR:AT1G30890.2); Has 472 Blast hits to 472 proteins in 183 species: Archae - 0; Bacteria - 0; Metazoa - 204; Fungi - 142; Plants …
NewQC-Run20161204_mean_Relative_root_growth_rate_day002-day003.csv	3	21992844	1.60106e-08	1	0.001978	21991826	21993263	+	-1018	in gene	AT3G59520	gene	RBL13	RHOMBOID-like protein 13	None	ID=AT3G59520;Note=protein_coding_gene;Name=AT3G59520
NewQC-Run20161204_mean_Relative_root_growth_rate_day002-day003.csv	3	21992844	1.60106e-08	1	0.001978	21991826	21993263	+	-1018	in gene	AT3G59520.1	mRNA	RBL13	RHOMBOID-like protein 13	RHOMBOID-like protein 13	RHOMBOID-like protein 13 (RBL13); BEST Arabidopsis thaliana protein match is: RHOMBOID-like protein 15 (TAIR:AT3G58460.2); Has 1791 Blast hits to 1791 proteins in 774 species: Archae - 24; Bacteria - 1315; Metazoa - 107; Fungi - 76; Plants - 130; Viruses - 0; Other Eukaryotes - 139 (source: NCBI BLink).
NewQC-Run20161204_mean_Relative_root_growth_rate_day002-day003.csv	3	21992844	1.60106e-08	1	0.001978	21993253	21995308	+	409	upstream	AT3G59530	gene	LAP3	LESS ADHERENT POLLEN 3	None	ID=AT3G59530;Note=protein_coding_gene;Name=AT3G59530
NewQC-Run20161204_mean_Relative_root_growth_rate_day002-day003.csv	3	21992844	1.60106e-08	1	0.001978	21993297	21995308	+	453	upstream	AT3G59530.1	mRNA	LAP3	LESS ADHERENT POLLEN 3	Calcium-dependent phosphotriesterase superfamily protein	Calcium-dependent phosphotriesterase superfamily protein; FUNCTIONS IN: strictosidine synthase activity; INVOLVED IN: alkaloid biosynthetic process, pollen exine formation; LOCATED IN: endomembrane system; EXPRESSED IN: 12 plant structures; EXPRESSED DURING: 6 growth stages; CONTAINS InterPro DOMAIN/s: Strictosidine synthase, conserved region (InterPro:IPR018119), Strictosidine synthase (InterPro…
NewQC-Run20161204_mean_Relative_root_growth_rate_day002-day003.csv	3	21992844	1.60106e-08	1	0.001978	21993253	21995308	+	409	upstream	AT3G59530.2	mRNA	LAP3	LESS ADHERENT POLLEN 3	Calcium-dependent phosphotriesterase superfamily protein	Calcium-dependent phosphotriesterase superfamily protein; FUNCTIONS IN: strictosidine synthase activity; INVOLVED IN: alkaloid biosynthetic process, pollen exine formation; LOCATED IN: endomembrane system; EXPRESSED IN: 12 plant structures; EXPRESSED DURING: 6 growth stages; CONTAINS InterPro DOMAIN/s: Strictosidine synthase, conserved region (InterPro:IPR018119), Strictosidine synthase (InterPro…
NewQC-Run20161204_mean_Relative_root_growth_rate_day002-day003.csv	3	21992844	1.60106e-08	1	0.001978	21997054	22000678	+	4210	upstream	AT3G59550	gene	SYN3	None	None	ID=AT3G59550;Note=protein_coding_gene;Name=AT3G59550
NewQC-Run20161204_mean_Relative_root_growth_rate_day002-day003.csv	3	21992844	1.60106e-08	1	0.001978	21997054	22000678	+	4210	upstream	AT3G59550.1	mRNA	SYN3	None	Rad21/Rec8-like family protein	SYN3; FUNCTIONS IN: molecular_function unknown; INVOLVED IN: mitosis, megagametogenesis, pollen development; LOCATED IN: nucleolus, nucleus, nuclear cohesin complex; EXPRESSED IN: 24 plant structures; EXPRESSED DURING: 14 growth stages; CONTAINS InterPro DOMAIN/s: Rad21/Rec8 like protein, C-terminal (InterPro:IPR006909), Rad21/Rec8 like protein, N-terminal (InterPro:IPR006910); BEST Arabidopsis t…
NewQC-Run20161204_mean_Relative_root_growth_rate_day002-day003.csv	3	21992844	1.60106e-08	1	0.001978	21984596	21986351	-	-6493	upstream	AT3G59490	gene	None	None	None	ID=AT3G59490;Note=protein_coding_gene;Name=AT3G59490
NewQC-Run20161204_mean_Relative_root_growth_rate_day002-day003.csv	3	21992844	1.60106e-08	1	0.001978	21984631	21986351	-	-6493	upstream	AT3G59490.1	mRNA	None	None		unknown protein; Has 30 Blast hits to 30 proteins in 12 species: Archae - 0; Bacteria - 0; Metazoa - 0; Fungi - 0; Plants - 28; Viruses - 0; Other Eukaryotes - 2 (source: NCBI BLink).
NewQC-Run20161204_mean_Relative_root_growth_rate_day002-day003.csv	3	21992844	1.60106e-08	1	0.001978	21984596	21986351	-	-6493	upstream	AT3G59490.2	mRNA	None	None		unknown protein; FUNCTIONS IN: molecular_function unknown; INVOLVED IN: biological_process unknown; EXPRESSED IN: 22 plant structures; EXPRESSED DURING: 13 growth stages; Has 30201 Blast hits to 17322 proteins in 780 species: Archae - 12; Bacteria - 1396; Metazoa - 17338; Fungi - 3422; Plants - 5037; Viruses - 0; Other Eukaryotes - 2996 (source: NCBI BLink).
NewQC-Run20161204_mean_Relative_root_growth_rate_day002-day003.csv	3	21992844	1.60106e-08	1	0.001978	21988453	21989712	-	-3132	upstream	AT3G59510	gene	None	None	None	ID=AT3G59510;Note=protein_coding_gene;Name=AT3G59510
NewQC-Run20161204_mean_Relative_root_growth_rate_day002-day003.csv	3	21992844	1.60106e-08	1	0.001978	21988453	21989712	-	-3132	upstream	AT3G59510.1	mRNA	None	None	Leucine-rich repeat (LRR) family protein	Leucine-rich repeat (LRR) family protein; INVOLVED IN: signal transduction; LOCATED IN: endomembrane system; CONTAINS InterPro DOMAIN/s: Leucine-rich repeat-containing N-terminal domain, type 2 (InterPro:IPR013210), Leucine-rich repeat (InterPro:IPR001611); BEST Arabidopsis thaliana protein match is: Leucine-rich repeat (LRR) family protein (TAIR:AT2G15320.1); Has 61362 Blast hits to 22329 protei…
NewQC-Run20161204_mean_Relative_root_growth_rate_day002-day003.csv	3	21992844	1.60106e-08	1	0.001978	21995677	21996836	-	3992	downstream	AT3G59540	gene	None	None	None	ID=AT3G59540;Note=protein_coding_gene;Name=AT3G59540
NewQC-Run20161204_mean_Relative_root_growth_rate_day002-day003.csv	3	21992844	1.60106e-08	1	0.001978	21995677	21996836	-	3992	downstream	AT3G59540.1	mRNA	None	None	Ribosomal L38e protein family	Ribosomal L38e protein family; FUNCTIONS IN: structural constituent of ribosome; INVOLVED IN: translation, ribosome biogenesis; LOCATED IN: ribosome, cytosolic large ribosomal subunit; EXPRESSED IN: 22 plant structures; EXPRESSED DURING: 13 growth stages; CONTAINS InterPro DOMAIN/s: Ribosomal protein L38e (InterPro:IPR002675); BEST Arabidopsis thaliana protein match is: Ribosomal L38e protein fam…
NewQC-Run20161204_mean_Relative_root_growth_rate_day002-day003.csv	3	21992844	1.60106e-08	1	0.001978	22000832	22006056	-	13212	downstream	AT3G59570	gene	None	None	None	ID=AT3G59570;Note=protein_coding_gene;Name=AT3G59570
NewQC-Run20161204_mean_Relative_root_growth_rate_day002-day003.csv	3	21992844	1.60106e-08	1	0.001978	22000832	22006056	-	13212	downstream	AT3G59570.1	mRNA	None	None	Ypt/Rab-GAP domain of gyp1p superfamily protein	Ypt/Rab-GAP domain of gyp1p superfamily protein; FUNCTIONS IN: RAB GTPase activator activity; INVOLVED IN: regulation of Rab GTPase activity; LOCATED IN: intracellular; CONTAINS InterPro DOMAIN/s: RabGAP/TBC (InterPro:IPR000195); BEST Arabidopsis thaliana protein match is: Ypt/Rab-GAP domain of gyp1p superfamily protein (TAIR:AT2G43490.3); Has 3852 Blast hits to 3356 proteins in 227 species: Arch…
NewQC-Run20161204_mean_Relative_root_growth_rate_day002-day003.csv	3	21992844	1.60106e-08	1	0.001978	21990358	21990459	-	-2385	upstream	sORF4958	sorf	None	None	None	sORF4958.1;protein_coding
NewQC-Run20161204_median_Relative_root_growth_rate_day004-day005.csv	1	7932392	1.88647e-08	1	0.000389	7922428	7924944	+	-9964	downstream	AT1G22440	gene	None	None	None	ID=AT1G22440;Note=protein_coding_gene;Name=AT1G22440
NewQC-Run20161204_median_Relative_root_growth_rate_day004-day005.csv	1	7932392	1.88647e-08	1	0.000389	7922428	7924944	+	-9964	downstream	AT1G22440.1	mRNA	None	None	Zinc-binding alcohol dehydrogenase family protein	Zinc-binding alcohol dehydrogenase family protein; FUNCTIONS IN: oxidoreductase activity, zinc ion binding; INVOLVED IN: oxidation reduction; LOCATED IN: cellular_component unknown; EXPRESSED IN: hypocotyl, root; CONTAINS InterPro DOMAIN/s: GroES-like (InterPro:IPR011032), Alcohol dehydrogenase GroES-like (InterPro:IPR013154), Alcohol dehydrogenase, zinc-containing, conserved site (InterPro:IPR00…
NewQC-Run20161204_median_Relative_root_growth_rate_day004-day005.csv	1	7932392	1.88647e-08	1	0.000389	7925121	7927278	+	-7271	downstream	AT1G22450	gene	COX6B	cytochrome C oxidase 6B	None	ID=AT1G22450;Note=protein_coding_gene;Name=AT1G22450
NewQC-Run20161204_median_Relative_root_growth_rate_day004-day005.csv	1	7932392	1.88647e-08	1	0.000389	7925121	7927278	+	-7271	downstream	AT1G22450.1	mRNA	COX6B	cytochrome C oxidase 6B	cytochrome C oxidase 6B	cytochrome C oxidase 6B (COX6B); FUNCTIONS IN: cytochrome-c oxidase activity, copper ion binding; INVOLVED IN: oxidation reduction, response to salt stress; LOCATED IN: thylakoid, mitochondrion, chloroplast thylakoid membrane, chloroplast; EXPRESSED IN: 24 plant structures; EXPRESSED DURING: 17 growth stages; CONTAINS InterPro DOMAIN/s: Cytochrome c oxidase, subunit VIb (InterPro:IPR003213); BEST…
NewQC-Run20161204_median_Relative_root_growth_rate_day004-day005.csv	1	7932392	1.88647e-08	1	0.000389	7936576	7936674	+	4184	upstream	sORF0441	sorf	None	None	None	sORF0441.1;protein_coding
NewQC-Run20161204_median_Relative_root_growth_rate_day004-day005.csv	1	7932392	1.88647e-08	1	0.000389	7927428	7930657	-	-1735	upstream	AT1G22460	gene	None	None	None	ID=AT1G22460;Note=protein_coding_gene;Name=AT1G22460
NewQC-Run20161204_median_Relative_root_growth_rate_day004-day005.csv	1	7932392	1.88647e-08	1	0.000389	7927428	7930657	-	-1735	upstream	AT1G22460.1	mRNA	None	None	O-fucosyltransferase family protein	O-fucosyltransferase family protein; CONTAINS InterPro DOMAIN/s: GDP-fucose protein O-fucosyltransferase (InterPro:IPR019378); BEST Arabidopsis thaliana protein match is: O-fucosyltransferase family protein (TAIR:AT5G64600.1); Has 841 Blast hits to 817 proteins in 30 species: Archae - 0; Bacteria - 0; Metazoa - 0; Fungi - 0; Plants - 841; Viruses - 0; Other Eukaryotes - 0 (source: NCBI BLink).
NewQC-Run20161204_median_Relative_root_growth_rate_day004-day005.csv	1	7932392	1.88647e-08	1	0.000389	7932854	7933390	-	998	downstream	AT1G22470	gene	None	None	None	ID=AT1G22470;Note=protein_coding_gene;Name=AT1G22470
NewQC-Run20161204_median_Relative_root_growth_rate_day004-day005.csv	1	7932392	1.88647e-08	1	0.000389	7932854	7933390	-	998	downstream	AT1G22470.1	mRNA	None	None		unknown protein; BEST Arabidopsis thaliana protein match is: unknown protein (TAIR:AT1G72240.1); Has 1693 Blast hits to 236 proteins in 54 species: Archae - 0; Bacteria - 8; Metazoa - 451; Fungi - 116; Plants - 94; Viruses - 2; Other Eukaryotes - 1022 (source: NCBI BLink).
NewQC-Run20161204_median_Relative_root_growth_rate_day004-day005.csv	1	7932392	1.88647e-08	1	0.000389	7934162	7935382	-	2990	downstream	AT1G22480	gene	None	None	None	ID=AT1G22480;Note=protein_coding_gene;Name=AT1G22480
NewQC-Run20161204_median_Relative_root_growth_rate_day004-day005.csv	1	7932392	1.88647e-08	1	0.000389	7934162	7935382	-	2990	downstream	AT1G22480.1	mRNA	None	None	Cupredoxin superfamily protein	Cupredoxin superfamily protein; FUNCTIONS IN: electron carrier activity, copper ion binding; LOCATED IN: anchored to membrane; EXPRESSED IN: shoot apex, inflorescence meristem, embryo, flower, seed; EXPRESSED DURING: F mature embryo stage, petal differentiation and expansion stage, E expanded cotyledon stage, D bilateral stage; CONTAINS InterPro DOMAIN/s: Plastocyanin-like (InterPro:IPR003245), C…
NewQC-Run20161204_median_Relative_root_growth_rate_day004-day005.csv	1	7932392	1.88647e-08	1	0.000389	7938251	7940592	-	8200	downstream	AT1G22490	gene	None	None	None	ID=AT1G22490;Note=protein_coding_gene;Name=AT1G22490
NewQC-Run20161204_median_Relative_root_growth_rate_day004-day005.csv	1	7932392	1.88647e-08	1	0.000389	7938251	7940592	-	8200	downstream	AT1G22490.1	mRNA	None	None	basic helix-loop-helix (bHLH) DNA-binding superfamily protein	basic helix-loop-helix (bHLH) DNA-binding superfamily protein; FUNCTIONS IN: DNA binding, sequence-specific DNA binding transcription factor activity; INVOLVED IN: regulation of transcription; LOCATED IN: nucleus; EXPRESSED IN: 17 plant structures; EXPRESSED DURING: 8 growth stages; CONTAINS InterPro DOMAIN/s: Helix-loop-helix DNA-binding domain (InterPro:IPR001092), Helix-loop-helix DNA-binding …
NewQC-Run20161204_mean_Relative_root_growth_rate_day002-day003.csv	1	96770	2.96439e-08	1	0.001978	88898	89745	+	-7872	downstream	AT1G01210	gene	None	None	None	ID=AT1G01210;Note=protein_coding_gene;Name=AT1G01210
NewQC-Run20161204_mean_Relative_root_growth_rate_day002-day003.csv	1	96770	2.96439e-08	1	0.001978	88898	89745	+	-7872	downstream	AT1G01210.1	mRNA	None	None	DNA-directed RNA polymerase, subunit M, archaeal	DNA-directed RNA polymerase, subunit M, archaeal; FUNCTIONS IN: in 6 functions; INVOLVED IN: RNA elongation, regulation of transcription, DNA-dependent, transcription, regulation of transcription; LOCATED IN: nucleus; CONTAINS InterPro DOMAIN/s: Zinc finger, TFIIS-type (InterPro:IPR001222), DNA-directed RNA polymerase, M/15kDa subunit (InterPro:IPR001529), DNA-directed RNA polymerase, subunit M, …
NewQC-Run20161204_mean_Relative_root_growth_rate_day002-day003.csv	1	96770	2.96439e-08	1	0.001978	91376	95651	+	-5394	downstream	AT1G01220	gene	FKGP	L-fucokinase/GDP-L-fucose pyrophosphorylase	None	ID=AT1G01220;Note=protein_coding_gene;Name=AT1G01220
NewQC-Run20161204_mean_Relative_root_growth_rate_day002-day003.csv	1	96770	2.96439e-08	1	0.001978	91376	95651	+	-5394	downstream	AT1G01220.1	mRNA	FKGP	L-fucokinase/GDP-L-fucose pyrophosphorylase	L-fucokinase/GDP-L-fucose pyrophosphorylase	L-fucokinase/GDP-L-fucose pyrophosphorylase (FKGP); FUNCTIONS IN: fucose-1-phosphate guanylyltransferase activity, fucokinase activity, ATP binding, galactokinase activity; INVOLVED IN: GDP-L-fucose salvage; LOCATED IN: cytoplasm; EXPRESSED IN: 22 plant structures; EXPRESSED DURING: 13 growth stages; CONTAINS InterPro DOMAIN/s: Mevalonate/galactokinase (InterPro:IPR006206), Ribosomal protein S5 d…
NewQC-Run20161204_mean_Relative_root_growth_rate_day002-day003.csv	1	96770	2.96439e-08	1	0.001978	95987	97407	+	-783	in gene	AT1G01225	gene	None	None	None	ID=AT1G01225;Note=protein_coding_gene;Name=AT1G01225
NewQC-Run20161204_mean_Relative_root_growth_rate_day002-day003.csv	1	96770	2.96439e-08	1	0.001978	95987	97407	+	-783	in gene	AT1G01225.1	mRNA	None	None	NC domain-containing protein-related	NC domain-containing protein-related; CONTAINS InterPro DOMAIN/s: NC (InterPro:IPR007053); BEST Arabidopsis thaliana protein match is: NC domain-containing protein-related (TAIR:AT4G00905.1); Has 173 Blast hits to 172 proteins in 34 species: Archae - 0; Bacteria - 24; Metazoa - 5; Fungi - 0; Plants - 139; Viruses - 0; Other Eukaryotes - 5 (source: NCBI BLink).
NewQC-Run20161204_mean_Relative_root_growth_rate_day002-day003.csv	1	96770	2.96439e-08	1	0.001978	97456	99240	+	686	upstream	AT1G01230	gene	None	None	None	ID=AT1G01230;Note=protein_coding_gene;Name=AT1G01230
NewQC-Run20161204_mean_Relative_root_growth_rate_day002-day003.csv	1	96770	2.96439e-08	1	0.001978	97456	99240	+	686	upstream	AT1G01230.1	mRNA	None	None	ORMDL family protein	ORMDL family protein; FUNCTIONS IN: molecular_function unknown; INVOLVED IN: protein folding; LOCATED IN: integral to membrane, endoplasmic reticulum; EXPRESSED IN: 24 plant structures; EXPRESSED DURING: 15 growth stages; CONTAINS InterPro DOMAIN/s: ORMDL (InterPro:IPR007203); BEST Arabidopsis thaliana protein match is: ORMDL family protein (TAIR:AT5G42000.1); Has 538 Blast hits to 538 proteins i…
NewQC-Run20161204_mean_Relative_root_growth_rate_day002-day003.csv	1	96770	2.96439e-08	1	0.001978	99894	101834	+	3124	upstream	AT1G01240	gene	None	None	None	ID=AT1G01240;Note=protein_coding_gene;Name=AT1G01240
NewQC-Run20161204_mean_Relative_root_growth_rate_day002-day003.csv	1	96770	2.96439e-08	1	0.001978	99922	101834	+	3152	upstream	AT1G01240.1	mRNA	None	None		unknown protein; INVOLVED IN: N-terminal protein myristoylation; EXPRESSED IN: 17 plant structures; EXPRESSED DURING: 11 growth stages; BEST Arabidopsis thaliana protein match is: unknown protein (TAIR:AT2G46550.1); Has 95 Blast hits to 78 proteins in 16 species: Archae - 0; Bacteria - 2; Metazoa - 11; Fungi - 0; Plants - 80; Viruses - 0; Other Eukaryotes - 2 (source: NCBI BLink).
NewQC-Run20161204_mean_Relative_root_growth_rate_day002-day003.csv	1	96770	2.96439e-08	1	0.001978	100031	101834	+	3261	upstream	AT1G01240.2	mRNA	None	None		unknown protein; BEST Arabidopsis thaliana protein match is: unknown protein (TAIR:AT2G46550.1); Has 35333 Blast hits to 34131 proteins in 2444 species: Archae - 798; Bacteria - 22429; Metazoa - 974; Fungi - 991; Plants - 531; Viruses - 0; Other Eukaryotes - 9610 (source: NCBI BLink).
NewQC-Run20161204_mean_Relative_root_growth_rate_day002-day003.csv	1	96770	2.96439e-08	1	0.001978	99894	101834	+	3124	upstream	AT1G01240.3	mRNA	None	None		unknown protein; BEST Arabidopsis thaliana protein match is: unknown protein (TAIR:AT2G46550.1); Has 35333 Blast hits to 34131 proteins in 2444 species: Archae - 798; Bacteria - 22429; Metazoa - 974; Fungi - 991; Plants - 531; Viruses - 0; Other Eukaryotes - 9610 (source: NCBI BLink).
NewQC-Run20161204_mean_Relative_root_growth_rate_day002-day003.csv	1	96770	2.96439e-08	1	0.001978	86515	88213	-	-8557	upstream	AT1G01200	gene	RABA3	RAB GTPase homolog A3	None	ID=AT1G01200;Note=protein_coding_gene;Name=AT1G01200
NewQC-Run20161204_mean_Relative_root_growth_rate_day002-day003.csv	1	96770	2.96439e-08	1	0.001978	86515	88213	-	-8557	upstream	AT1G01200.1	mRNA	RABA3	RAB GTPase homolog A3	RAB GTPase homolog A3	RAB GTPase homolog A3 (RABA3); FUNCTIONS IN: GTP binding; INVOLVED IN: protein transport, small GTPase mediated signal transduction; LOCATED IN: endosome, nucleus, cell plate; EXPRESSED IN: lateral root cap, hypocotyl, root, flower, epidermis; EXPRESSED DURING: petal differentiation and expansion stage; CONTAINS InterPro DOMAIN/s: Ras GTPase (InterPro:IPR001806), Small GTP-binding protein (InterP…
NewQC-Run20161204_mean_Relative_root_growth_rate_day002-day003.csv	1	96770	2.96439e-08	1	0.001978	104491	105330	-	8560	downstream	AT1G01250	gene	None	None	None	ID=AT1G01250;Note=protein_coding_gene;Name=AT1G01250
NewQC-Run20161204_mean_Relative_root_growth_rate_day002-day003.csv	1	96770	2.96439e-08	1	0.001978	104491	105330	-	8560	downstream	AT1G01250.1	mRNA	None	None	Integrase-type DNA-binding superfamily protein	Integrase-type DNA-binding superfamily protein; FUNCTIONS IN: DNA binding, sequence-specific DNA binding transcription factor activity; INVOLVED IN: regulation of transcription, DNA-dependent; LOCATED IN: nucleus, chloroplast; EXPRESSED IN: 10 plant structures; EXPRESSED DURING: 6 growth stages; CONTAINS InterPro DOMAIN/s: DNA-binding, integrase-type (InterPro:IPR016177), Pathogenesis-related tra…
NewQC-Run20161204_mean_Relative_root_growth_rate_day002-day003.csv	1	96770	2.96439e-08	1	0.001978	90227	90406	-	-6364	upstream	sORF0009	sorf	None	None	None	sORF0009.1;protein_coding
NewQC-Run20161204_mean_Relative_root_growth_rate_day002-day003.csv	1	122005	3.78894e-08	1	0.001978	112263	113947	+	-9742	downstream	AT1G01280	gene	CYP703A2	cytochrome P450, family 703, subfamily A, polypeptide 2	None	ID=AT1G01280;Note=protein_coding_gene;Name=AT1G01280
NewQC-Run20161204_mean_Relative_root_growth_rate_day002-day003.csv	1	122005	3.78894e-08	1	0.001978	112263	113947	+	-9742	downstream	AT1G01280.1	mRNA	CYP703A2	cytochrome P450, family 703, subfamily A, polypeptide 2	cytochrome P450, family 703, subfamily A, polypeptide 2	cytochrome P450, family 703, subfamily A, polypeptide 2 (CYP703A2); FUNCTIONS IN: oxidoreductase activity, acting on paired donors, with incorporation or reduction of molecular oxygen, NADH or NADPH as one donor, and incorporation of one atom of oxygen, oxygen binding; INVOLVED IN: medium-chain fatty acid metabolic process, pollen wall assembly, medium-chain fatty acid biosynthetic process, sporo…
NewQC-Run20161204_mean_Relative_root_growth_rate_day002-day003.csv	1	122005	3.78894e-08	1	0.001978	114286	116108	+	-7719	downstream	AT1G01290	gene	CNX3	cofactor of nitrate reductase and xanthine dehydrogenase 3	None	ID=AT1G01290;Note=protein_coding_gene;Name=AT1G01290
NewQC-Run20161204_mean_Relative_root_growth_rate_day002-day003.csv	1	122005	3.78894e-08	1	0.001978	114286	115549	+	-7719	downstream	AT1G01290.1	mRNA	CNX3	cofactor of nitrate reductase and xanthine dehydrogenase 3	cofactor of nitrate reductase and xanthine dehydrogenase 3	cofactor of nitrate reductase and xanthine dehydrogenase 3 (CNX3); CONTAINS InterPro DOMAIN/s: Molybdopterin cofactor biosynthesis C (MoaC) domain (InterPro:IPR002820); Has 5242 Blast hits to 5240 proteins in 1916 species: Archae - 213; Bacteria - 3669; Metazoa - 104; Fungi - 75; Plants - 45; Viruses - 0; Other Eukaryotes - 1136 (source: NCBI BLink).
NewQC-Run20161204_mean_Relative_root_growth_rate_day002-day003.csv	1	122005	3.78894e-08	1	0.001978	114286	116108	+	-7719	downstream	AT1G01290.2	mRNA	CNX3	cofactor of nitrate reductase and xanthine dehydrogenase 3	cofactor of nitrate reductase and xanthine dehydrogenase 3	cofactor of nitrate reductase and xanthine dehydrogenase 3 (CNX3); CONTAINS InterPro DOMAIN/s: Molybdopterin cofactor biosynthesis C (MoaC) domain (InterPro:IPR002820); Has 5242 Blast hits to 5240 proteins in 1916 species: Archae - 213; Bacteria - 3669; Metazoa - 104; Fungi - 75; Plants - 45; Viruses - 0; Other Eukaryotes - 1136 (source: NCBI BLink).
NewQC-Run20161204_mean_Relative_root_growth_rate_day002-day003.csv	1	122005	3.78894e-08	1	0.001978	116943	118764	+	-5062	downstream	AT1G01300	gene	None	None	None	ID=AT1G01300;Note=protein_coding_gene;Name=AT1G01300
NewQC-Run20161204_mean_Relative_root_growth_rate_day002-day003.csv	1	122005	3.78894e-08	1	0.001978	116943	118764	+	-5062	downstream	AT1G01300.1	mRNA	None	None	Eukaryotic aspartyl protease family protein	Eukaryotic aspartyl protease family protein; FUNCTIONS IN: aspartic-type endopeptidase activity; INVOLVED IN: proteolysis, response to karrikin; LOCATED IN: membrane, plant-type cell wall; EXPRESSED IN: 22 plant structures; EXPRESSED DURING: 13 growth stages; CONTAINS InterPro DOMAIN/s: Peptidase aspartic (InterPro:IPR021109), Peptidase aspartic, catalytic (InterPro:IPR009007), Peptidase A1 (Inte…
NewQC-Run20161204_mean_Relative_root_growth_rate_day002-day003.csv	1	122005	3.78894e-08	1	0.001978	119397	119997	+	-2608	downstream	AT1G01305	gene	None	None	None	ID=AT1G01305;Note=protein_coding_gene;Name=AT1G01305
NewQC-Run20161204_mean_Relative_root_growth_rate_day002-day003.csv	1	122005	3.78894e-08	1	0.001978	119397	119997	+	-2608	downstream	AT1G01305.1	mRNA	None	None		unknown protein; FUNCTIONS IN: molecular_function unknown; INVOLVED IN: biological_process unknown; LOCATED IN: endomembrane system; Has 30201 Blast hits to 17322 proteins in 780 species: Archae - 12; Bacteria - 1396; Metazoa - 17338; Fungi - 3422; Plants - 5037; Viruses - 0; Other Eukaryotes - 2996 (source: NCBI BLink).
NewQC-Run20161204_mean_Relative_root_growth_rate_day002-day003.csv	1	122005	3.78894e-08	1	0.001978	120154	121130	+	-1851	downstream	AT1G01310	gene	None	None	None	ID=AT1G01310;Note=protein_coding_gene;Name=AT1G01310
NewQC-Run20161204_mean_Relative_root_growth_rate_day002-day003.csv	1	122005	3.78894e-08	1	0.001978	120154	121130	+	-1851	downstream	AT1G01310.1	mRNA	None	None	CAP (Cysteine-rich secretory proteins, Antigen 5, and Pathogenesis-related 1 protein) superfamily protein	CAP (Cysteine-rich secretory proteins, Antigen 5, and Pathogenesis-related 1 protein) superfamily protein; FUNCTIONS IN: molecular_function unknown; INVOLVED IN: biological_process unknown; LOCATED IN: extracellular region; EXPRESSED IN: 6 plant structures; EXPRESSED DURING: L mature pollen stage, M germinated pollen stage, 4 anthesis, petal differentiation and expansion stage; CONTAINS InterPro …
NewQC-Run20161204_mean_Relative_root_growth_rate_day002-day003.csv	1	122005	3.78894e-08	1	0.001978	118927	119022	+	-3078	downstream	sORF0011	sorf	None	None	None	sORF0011.1;protein_coding
NewQC-Run20161204_mean_Relative_root_growth_rate_day002-day003.csv	1	122005	3.78894e-08	1	0.001978	131151	131312	+	9146	upstream	sORF0013	sorf	None	None	None	sORF0013.1;protein_coding
NewQC-Run20161204_mean_Relative_root_growth_rate_day002-day003.csv	1	122005	3.78894e-08	1	0.001978	121067	130577	-	8572	in gene	AT1G01320	gene	None	None	None	ID=AT1G01320;Note=protein_coding_gene;Name=AT1G01320
NewQC-Run20161204_mean_Relative_root_growth_rate_day002-day003.csv	1	122005	3.78894e-08	1	0.001978	121124	130570	-	8565	in gene	AT1G01320.1	mRNA	None	None	Tetratricopeptide repeat (TPR)-like superfamily protein	Tetratricopeptide repeat (TPR)-like superfamily protein; FUNCTIONS IN: binding; LOCATED IN: cellular_component unknown; EXPRESSED IN: 24 plant structures; EXPRESSED DURING: 14 growth stages; CONTAINS InterPro DOMAIN/s: Tetratricopeptide-like helical (InterPro:IPR011990), Tetratricopeptide repeat-containing (InterPro:IPR013026), Tetratricopeptide repeat (InterPro:IPR019734); BEST Arabidopsis thali…
NewQC-Run20161204_mean_Relative_root_growth_rate_day002-day003.csv	1	122005	3.78894e-08	1	0.001978	121067	130577	-	8572	in gene	AT1G01320.2	mRNA	None	None	Tetratricopeptide repeat (TPR)-like superfamily protein	Tetratricopeptide repeat (TPR)-like superfamily protein; FUNCTIONS IN: binding; LOCATED IN: cellular_component unknown; EXPRESSED IN: 24 plant structures; EXPRESSED DURING: 14 growth stages; CONTAINS InterPro DOMAIN/s: Tetratricopeptide-like helical (InterPro:IPR011990), Tetratricopeptide repeat-containing (InterPro:IPR013026), Tetratricopeptide repeat (InterPro:IPR019734); BEST Arabidopsis thali…
NewQC-Run20161204_mean_Relative_root_growth_rate_day002-day003.csv	1	122005	3.78894e-08	1	0.001978	117169	117300	-	-4705	upstream	sORF0010	sorf	None	None	None	sORF0010.1;protein_coding
NewQC-Run20161204_mean_Relative_root_growth_rate_day002-day003.csv	3	22004144	4.69034e-08	1	0.001978	21993253	21995308	+	-10891	downstream	AT3G59530	gene	LAP3	LESS ADHERENT POLLEN 3	None	ID=AT3G59530;Note=protein_coding_gene;Name=AT3G59530
NewQC-Run20161204_mean_Relative_root_growth_rate_day002-day003.csv	3	22004144	4.69034e-08	1	0.001978	21993297	21995308	+	-10847	downstream	AT3G59530.1	mRNA	LAP3	LESS ADHERENT POLLEN 3	Calcium-dependent phosphotriesterase superfamily protein	Calcium-dependent phosphotriesterase superfamily protein; FUNCTIONS IN: strictosidine synthase activity; INVOLVED IN: alkaloid biosynthetic process, pollen exine formation; LOCATED IN: endomembrane system; EXPRESSED IN: 12 plant structures; EXPRESSED DURING: 6 growth stages; CONTAINS InterPro DOMAIN/s: Strictosidine synthase, conserved region (InterPro:IPR018119), Strictosidine synthase (InterPro…
NewQC-Run20161204_mean_Relative_root_growth_rate_day002-day003.csv	3	22004144	4.69034e-08	1	0.001978	21993253	21995308	+	-10891	downstream	AT3G59530.2	mRNA	LAP3	LESS ADHERENT POLLEN 3	Calcium-dependent phosphotriesterase superfamily protein	Calcium-dependent phosphotriesterase superfamily protein; FUNCTIONS IN: strictosidine synthase activity; INVOLVED IN: alkaloid biosynthetic process, pollen exine formation; LOCATED IN: endomembrane system; EXPRESSED IN: 12 plant structures; EXPRESSED DURING: 6 growth stages; CONTAINS InterPro DOMAIN/s: Strictosidine synthase, conserved region (InterPro:IPR018119), Strictosidine synthase (InterPro…
NewQC-Run20161204_mean_Relative_root_growth_rate_day002-day003.csv	3	22004144	4.69034e-08	1	0.001978	21997054	22000678	+	-7090	downstream	AT3G59550	gene	SYN3	None	None	ID=AT3G59550;Note=protein_coding_gene;Name=AT3G59550
NewQC-Run20161204_mean_Relative_root_growth_rate_day002-day003.csv	3	22004144	4.69034e-08	1	0.001978	21997054	22000678	+	-7090	downstream	AT3G59550.1	mRNA	SYN3	None	Rad21/Rec8-like family protein	SYN3; FUNCTIONS IN: molecular_function unknown; INVOLVED IN: mitosis, megagametogenesis, pollen development; LOCATED IN: nucleolus, nucleus, nuclear cohesin complex; EXPRESSED IN: 24 plant structures; EXPRESSED DURING: 14 growth stages; CONTAINS InterPro DOMAIN/s: Rad21/Rec8 like protein, C-terminal (InterPro:IPR006909), Rad21/Rec8 like protein, N-terminal (InterPro:IPR006910); BEST Arabidopsis t…
NewQC-Run20161204_mean_Relative_root_growth_rate_day002-day003.csv	3	22004144	4.69034e-08	1	0.001978	22009051	22012791	+	4907	upstream	AT3G59580	gene	NLP9	NIN-like protein 9	None	ID=AT3G59580;Note=protein_coding_gene;Name=AT3G59580
NewQC-Run20161204_mean_Relative_root_growth_rate_day002-day003.csv	3	22004144	4.69034e-08	1	0.001978	22009051	22012766	+	4907	upstream	AT3G59580.1	mRNA	NLP9	NIN-like protein 9	Plant regulator RWP-RK family protein	Plant regulator RWP-RK family protein; CONTAINS InterPro DOMAIN/s: Octicosapeptide/Phox/Bem1p (InterPro:IPR000270), Plant regulator RWP-RK (InterPro:IPR003035); BEST Arabidopsis thaliana protein match is: Plant regulator RWP-RK family protein (TAIR:AT2G43500.2); Has 701 Blast hits to 585 proteins in 46 species: Archae - 0; Bacteria - 15; Metazoa - 3; Fungi - 0; Plants - 625; Viruses - 0; Other Eu…
NewQC-Run20161204_mean_Relative_root_growth_rate_day002-day003.csv	3	22004144	4.69034e-08	1	0.001978	22009212	22012791	+	5068	upstream	AT3G59580.2	mRNA	NLP9	NIN-like protein 9	Plant regulator RWP-RK family protein	Plant regulator RWP-RK family protein; FUNCTIONS IN: sequence-specific DNA binding transcription factor activity; EXPRESSED IN: 15 plant structures; EXPRESSED DURING: 7 growth stages; CONTAINS InterPro DOMAIN/s: Octicosapeptide/Phox/Bem1p (InterPro:IPR000270), Plant regulator RWP-RK (InterPro:IPR003035); BEST Arabidopsis thaliana protein match is: Plant regulator RWP-RK family protein (TAIR:AT2G4…
NewQC-Run20161204_mean_Relative_root_growth_rate_day002-day003.csv	3	22004144	4.69034e-08	1	0.001978	21995677	21996836	-	-7308	upstream	AT3G59540	gene	None	None	None	ID=AT3G59540;Note=protein_coding_gene;Name=AT3G59540
NewQC-Run20161204_mean_Relative_root_growth_rate_day002-day003.csv	3	22004144	4.69034e-08	1	0.001978	21995677	21996836	-	-7308	upstream	AT3G59540.1	mRNA	None	None	Ribosomal L38e protein family	Ribosomal L38e protein family; FUNCTIONS IN: structural constituent of ribosome; INVOLVED IN: translation, ribosome biogenesis; LOCATED IN: ribosome, cytosolic large ribosomal subunit; EXPRESSED IN: 22 plant structures; EXPRESSED DURING: 13 growth stages; CONTAINS InterPro DOMAIN/s: Ribosomal protein L38e (InterPro:IPR002675); BEST Arabidopsis thaliana protein match is: Ribosomal L38e protein fam…
NewQC-Run20161204_mean_Relative_root_growth_rate_day002-day003.csv	3	22004144	4.69034e-08	1	0.001978	22000832	22006056	-	1912	in gene	AT3G59570	gene	None	None	None	ID=AT3G59570;Note=protein_coding_gene;Name=AT3G59570
NewQC-Run20161204_mean_Relative_root_growth_rate_day002-day003.csv	3	22004144	4.69034e-08	1	0.001978	22000832	22006056	-	1912	in gene	AT3G59570.1	mRNA	None	None	Ypt/Rab-GAP domain of gyp1p superfamily protein	Ypt/Rab-GAP domain of gyp1p superfamily protein; FUNCTIONS IN: RAB GTPase activator activity; INVOLVED IN: regulation of Rab GTPase activity; LOCATED IN: intracellular; CONTAINS InterPro DOMAIN/s: RabGAP/TBC (InterPro:IPR000195); BEST Arabidopsis thaliana protein match is: Ypt/Rab-GAP domain of gyp1p superfamily protein (TAIR:AT2G43490.3); Has 3852 Blast hits to 3356 proteins in 227 species: Arch…
NewQC-Run20161204_mean_Root_growth_rate_day003-day004.csv	1	2952527	8.21963e-08	1	0.016937	2946229	2949159	+	-6298	downstream	AT1G09150	gene	None	None	None	ID=AT1G09150;Note=protein_coding_gene;Name=AT1G09150
NewQC-Run20161204_mean_Root_growth_rate_day003-day004.csv	1	2952527	8.21963e-08	1	0.016937	2946229	2949159	+	-6298	downstream	AT1G09150.1	mRNA	None	None	pseudouridine synthase and archaeosine transglycosylase (PUA) domain-containing protein	pseudouridine synthase and archaeosine transglycosylase (PUA) domain-containing protein; FUNCTIONS IN: RNA binding; INVOLVED IN: biological_process unknown; LOCATED IN: cellular_component unknown; EXPRESSED IN: 24 plant structures; EXPRESSED DURING: 14 growth stages; CONTAINS InterPro DOMAIN/s: Pseudouridine synthase/archaeosine transglycosylase-like (InterPro:IPR015947), Pseudouridine synthase/a…
NewQC-Run20161204_mean_Root_growth_rate_day003-day004.csv	1	2952527	8.21963e-08	1	0.016937	2942564	2945961	-	-6566	upstream	AT1G09140	gene	SR30	Serine/Arginine-Rich Protein Splicing Factor 30	None	ID=AT1G09140;Note=protein_coding_gene;Name=AT1G09140
NewQC-Run20161204_mean_Root_growth_rate_day003-day004.csv	1	2952527	8.21963e-08	1	0.016937	2942564	2945961	-	-6566	upstream	AT1G09140.1	mRNA	SR30	Serine/Arginine-Rich Protein Splicing Factor 30	SERINE-ARGININE PROTEIN 30	SERINE-ARGININE PROTEIN 30 (ATSRP30); CONTAINS InterPro DOMAIN/s: RNA recognition motif, RNP-1 (InterPro:IPR000504), Nucleotide-binding, alpha-beta plait (InterPro:IPR012677); BEST Arabidopsis thaliana protein match is: RNA-binding (RRM/RBD/RNP motifs) family protein (TAIR:AT1G02840.3); Has 10547 Blast hits to 8837 proteins in 431 species: Archae - 0; Bacteria - 274; Metazoa - 6368; Fungi - 1180;…
NewQC-Run20161204_mean_Root_growth_rate_day003-day004.csv	1	2952527	8.21963e-08	1	0.016937	2942564	2945961	-	-6566	upstream	AT1G09140.2	mRNA	SR30	Serine/Arginine-Rich Protein Splicing Factor 30	SERINE-ARGININE PROTEIN 30	SERINE-ARGININE PROTEIN 30 (ATSRP30); CONTAINS InterPro DOMAIN/s: RNA recognition motif, RNP-1 (InterPro:IPR000504), Nucleotide-binding, alpha-beta plait (InterPro:IPR012677); BEST Arabidopsis thaliana protein match is: RNA-binding (RRM/RBD/RNP motifs) family protein (TAIR:AT1G02840.3); Has 23 Blast hits to 23 proteins in 6 species: Archae - 0; Bacteria - 0; Metazoa - 0; Fungi - 0; Plants - 23; V…
NewQC-Run20161204_mean_Root_growth_rate_day003-day004.csv	1	2952527	8.21963e-08	1	0.016937	2949676	2950989	-	-1538	upstream	AT1G09155	gene	PP2-B15	phloem protein 2-B15	None	ID=AT1G09155;Note=protein_coding_gene;Name=AT1G09155
NewQC-Run20161204_mean_Root_growth_rate_day003-day004.csv	1	2952527	8.21963e-08	1	0.016937	2949676	2950989	-	-1538	upstream	AT1G09155.1	mRNA	PP2-B15	phloem protein 2-B15	phloem protein 2-B15	phloem protein 2-B15 (PP2-B15); FUNCTIONS IN: carbohydrate binding; LOCATED IN: endomembrane system; EXPRESSED IN: 6 plant structures; EXPRESSED DURING: 4 anthesis, C globular stage, petal differentiation and expansion stage; BEST Arabidopsis thaliana protein match is: phloem protein 2-B13 (TAIR:AT1G56240.1); Has 535 Blast hits to 526 proteins in 37 species: Archae - 0; Bacteria - 0; Metazoa - 0;…
NewQC-Run20161204_mean_Root_growth_rate_day003-day004.csv	1	2952527	8.21963e-08	1	0.016937	2951665	2952396	-	-131	upstream	AT1G09157	gene	None	None	None	ID=AT1G09157;Note=protein_coding_gene;Name=AT1G09157
NewQC-Run20161204_mean_Root_growth_rate_day003-day004.csv	1	2952527	8.21963e-08	1	0.016937	2951665	2952396	-	-131	upstream	AT1G09157.1	mRNA	None	None	Protein of unknown function (DUF679)	Protein of unknown function (DUF679); LOCATED IN: chloroplast; CONTAINS InterPro DOMAIN/s: Protein of unknown function DUF679 (InterPro:IPR007770); BEST Arabidopsis thaliana protein match is: Protein of unknown function (DUF679) (TAIR:AT5G39650.1); Has 35333 Blast hits to 34131 proteins in 2444 species: Archae - 798; Bacteria - 22429; Metazoa - 974; Fungi - 991; Plants - 531; Viruses - 0; Other E…
NewQC-Run20161204_mean_Root_growth_rate_day003-day004.csv	1	2952527	8.21963e-08	1	0.016937	2952771	2955689	-	3162	downstream	AT1G09160	gene	None	None	None	ID=AT1G09160;Note=protein_coding_gene;Name=AT1G09160
NewQC-Run20161204_mean_Root_growth_rate_day003-day004.csv	1	2952527	8.21963e-08	1	0.016937	2952771	2955667	-	3140	downstream	AT1G09160.1	mRNA	None	None	Protein phosphatase 2C family protein	Protein phosphatase 2C family protein; FUNCTIONS IN: protein serine/threonine phosphatase activity, catalytic activity; LOCATED IN: plasma membrane; EXPRESSED IN: 23 plant structures; EXPRESSED DURING: 13 growth stages; CONTAINS InterPro DOMAIN/s: Protein phosphatase 2C-related (InterPro:IPR001932), Protein phosphatase 2C (InterPro:IPR015655), Protein phosphatase 2C, N-terminal (InterPro:IPR01404…
NewQC-Run20161204_mean_Root_growth_rate_day003-day004.csv	1	2952527	8.21963e-08	1	0.016937	2952771	2955689	-	3162	downstream	AT1G09160.2	mRNA	None	None	Protein phosphatase 2C family protein	Protein phosphatase 2C family protein; FUNCTIONS IN: protein serine/threonine phosphatase activity, catalytic activity; LOCATED IN: plasma membrane; EXPRESSED IN: 23 plant structures; EXPRESSED DURING: 13 growth stages; CONTAINS InterPro DOMAIN/s: Protein phosphatase 2C-related (InterPro:IPR001932), Protein phosphatase 2C (InterPro:IPR015655), Protein phosphatase 2C, N-terminal (InterPro:IPR01404…
NewQC-Run20161204_mean_Root_growth_rate_day003-day004.csv	1	2952527	8.21963e-08	1	0.016937	2956589	2962207	-	9680	downstream	AT1G09170	gene	None	None	None	ID=AT1G09170;Note=protein_coding_gene;Name=AT1G09170
NewQC-Run20161204_mean_Root_growth_rate_day003-day004.csv	1	2952527	8.21963e-08	1	0.016937	2956589	2962207	-	9680	downstream	AT1G09170.1	mRNA	None	None	P-loop nucleoside triphosphate hydrolases superfamily protein with CH (Calponin Homology) domain	P-loop nucleoside triphosphate hydrolases superfamily protein with CH (Calponin Homology) domain; FUNCTIONS IN: microtubule motor activity, ATP binding; INVOLVED IN: microtubule-based movement; EXPRESSED IN: shoot, male gametophyte, root, flower, pollen tube; EXPRESSED DURING: L mature pollen stage, M germinated pollen stage, 4 anthesis; CONTAINS InterPro DOMAIN/s: Kinesin, motor region, conserve…
NewQC-Run20161204_mean_Relative_root_growth_rate_day003-day004.csv	1	2952527	1.16859e-07	1	0.012413	2946229	2949159	+	-6298	downstream	AT1G09150	gene	None	None	None	ID=AT1G09150;Note=protein_coding_gene;Name=AT1G09150
NewQC-Run20161204_mean_Relative_root_growth_rate_day003-day004.csv	1	2952527	1.16859e-07	1	0.012413	2946229	2949159	+	-6298	downstream	AT1G09150.1	mRNA	None	None	pseudouridine synthase and archaeosine transglycosylase (PUA) domain-containing protein	pseudouridine synthase and archaeosine transglycosylase (PUA) domain-containing protein; FUNCTIONS IN: RNA binding; INVOLVED IN: biological_process unknown; LOCATED IN: cellular_component unknown; EXPRESSED IN: 24 plant structures; EXPRESSED DURING: 14 growth stages; CONTAINS InterPro DOMAIN/s: Pseudouridine synthase/archaeosine transglycosylase-like (InterPro:IPR015947), Pseudouridine synthase/a…
NewQC-Run20161204_mean_Relative_root_growth_rate_day003-day004.csv	1	2952527	1.16859e-07	1	0.012413	2942564	2945961	-	-6566	upstream	AT1G09140	gene	SR30	Serine/Arginine-Rich Protein Splicing Factor 30	None	ID=AT1G09140;Note=protein_coding_gene;Name=AT1G09140
NewQC-Run20161204_mean_Relative_root_growth_rate_day003-day004.csv	1	2952527	1.16859e-07	1	0.012413	2942564	2945961	-	-6566	upstream	AT1G09140.1	mRNA	SR30	Serine/Arginine-Rich Protein Splicing Factor 30	SERINE-ARGININE PROTEIN 30	SERINE-ARGININE PROTEIN 30 (ATSRP30); CONTAINS InterPro DOMAIN/s: RNA recognition motif, RNP-1 (InterPro:IPR000504), Nucleotide-binding, alpha-beta plait (InterPro:IPR012677); BEST Arabidopsis thaliana protein match is: RNA-binding (RRM/RBD/RNP motifs) family protein (TAIR:AT1G02840.3); Has 10547 Blast hits to 8837 proteins in 431 species: Archae - 0; Bacteria - 274; Metazoa - 6368; Fungi - 1180;…
NewQC-Run20161204_mean_Relative_root_growth_rate_day003-day004.csv	1	2952527	1.16859e-07	1	0.012413	2942564	2945961	-	-6566	upstream	AT1G09140.2	mRNA	SR30	Serine/Arginine-Rich Protein Splicing Factor 30	SERINE-ARGININE PROTEIN 30	SERINE-ARGININE PROTEIN 30 (ATSRP30); CONTAINS InterPro DOMAIN/s: RNA recognition motif, RNP-1 (InterPro:IPR000504), Nucleotide-binding, alpha-beta plait (InterPro:IPR012677); BEST Arabidopsis thaliana protein match is: RNA-binding (RRM/RBD/RNP motifs) family protein (TAIR:AT1G02840.3); Has 23 Blast hits to 23 proteins in 6 species: Archae - 0; Bacteria - 0; Metazoa - 0; Fungi - 0; Plants - 23; V…
NewQC-Run20161204_mean_Relative_root_growth_rate_day003-day004.csv	1	2952527	1.16859e-07	1	0.012413	2949676	2950989	-	-1538	upstream	AT1G09155	gene	PP2-B15	phloem protein 2-B15	None	ID=AT1G09155;Note=protein_coding_gene;Name=AT1G09155
NewQC-Run20161204_mean_Relative_root_growth_rate_day003-day004.csv	1	2952527	1.16859e-07	1	0.012413	2949676	2950989	-	-1538	upstream	AT1G09155.1	mRNA	PP2-B15	phloem protein 2-B15	phloem protein 2-B15	phloem protein 2-B15 (PP2-B15); FUNCTIONS IN: carbohydrate binding; LOCATED IN: endomembrane system; EXPRESSED IN: 6 plant structures; EXPRESSED DURING: 4 anthesis, C globular stage, petal differentiation and expansion stage; BEST Arabidopsis thaliana protein match is: phloem protein 2-B13 (TAIR:AT1G56240.1); Has 535 Blast hits to 526 proteins in 37 species: Archae - 0; Bacteria - 0; Metazoa - 0;…
NewQC-Run20161204_mean_Relative_root_growth_rate_day003-day004.csv	1	2952527	1.16859e-07	1	0.012413	2951665	2952396	-	-131	upstream	AT1G09157	gene	None	None	None	ID=AT1G09157;Note=protein_coding_gene;Name=AT1G09157
NewQC-Run20161204_mean_Relative_root_growth_rate_day003-day004.csv	1	2952527	1.16859e-07	1	0.012413	2951665	2952396	-	-131	upstream	AT1G09157.1	mRNA	None	None	Protein of unknown function (DUF679)	Protein of unknown function (DUF679); LOCATED IN: chloroplast; CONTAINS InterPro DOMAIN/s: Protein of unknown function DUF679 (InterPro:IPR007770); BEST Arabidopsis thaliana protein match is: Protein of unknown function (DUF679) (TAIR:AT5G39650.1); Has 35333 Blast hits to 34131 proteins in 2444 species: Archae - 798; Bacteria - 22429; Metazoa - 974; Fungi - 991; Plants - 531; Viruses - 0; Other E…
NewQC-Run20161204_mean_Relative_root_growth_rate_day003-day004.csv	1	2952527	1.16859e-07	1	0.012413	2952771	2955689	-	3162	downstream	AT1G09160	gene	None	None	None	ID=AT1G09160;Note=protein_coding_gene;Name=AT1G09160
NewQC-Run20161204_mean_Relative_root_growth_rate_day003-day004.csv	1	2952527	1.16859e-07	1	0.012413	2952771	2955667	-	3140	downstream	AT1G09160.1	mRNA	None	None	Protein phosphatase 2C family protein	Protein phosphatase 2C family protein; FUNCTIONS IN: protein serine/threonine phosphatase activity, catalytic activity; LOCATED IN: plasma membrane; EXPRESSED IN: 23 plant structures; EXPRESSED DURING: 13 growth stages; CONTAINS InterPro DOMAIN/s: Protein phosphatase 2C-related (InterPro:IPR001932), Protein phosphatase 2C (InterPro:IPR015655), Protein phosphatase 2C, N-terminal (InterPro:IPR01404…
NewQC-Run20161204_mean_Relative_root_growth_rate_day003-day004.csv	1	2952527	1.16859e-07	1	0.012413	2952771	2955689	-	3162	downstream	AT1G09160.2	mRNA	None	None	Protein phosphatase 2C family protein	Protein phosphatase 2C family protein; FUNCTIONS IN: protein serine/threonine phosphatase activity, catalytic activity; LOCATED IN: plasma membrane; EXPRESSED IN: 23 plant structures; EXPRESSED DURING: 13 growth stages; CONTAINS InterPro DOMAIN/s: Protein phosphatase 2C-related (InterPro:IPR001932), Protein phosphatase 2C (InterPro:IPR015655), Protein phosphatase 2C, N-terminal (InterPro:IPR01404…
NewQC-Run20161204_mean_Relative_root_growth_rate_day003-day004.csv	1	2952527	1.16859e-07	1	0.012413	2956589	2962207	-	9680	downstream	AT1G09170	gene	None	None	None	ID=AT1G09170;Note=protein_coding_gene;Name=AT1G09170
NewQC-Run20161204_mean_Relative_root_growth_rate_day003-day004.csv	1	2952527	1.16859e-07	1	0.012413	2956589	2962207	-	9680	downstream	AT1G09170.1	mRNA	None	None	P-loop nucleoside triphosphate hydrolases superfamily protein with CH (Calponin Homology) domain	P-loop nucleoside triphosphate hydrolases superfamily protein with CH (Calponin Homology) domain; FUNCTIONS IN: microtubule motor activity, ATP binding; INVOLVED IN: microtubule-based movement; EXPRESSED IN: shoot, male gametophyte, root, flower, pollen tube; EXPRESSED DURING: L mature pollen stage, M germinated pollen stage, 4 anthesis; CONTAINS InterPro DOMAIN/s: Kinesin, motor region, conserve…
NewQC-Run20161204_median_Relative_root_growth_rate_day004-day005.csv	3	8109269	1.27346e-07	1	0.002187	8108021	8108622	+	-1248	downstream	AT3G22886	gene	MIR167A	microRNA167A	None	ID=AT3G22886;Note=miRNA;Name=AT3G22886
NewQC-Run20161204_median_Relative_root_growth_rate_day004-day005.csv	3	8109269	1.27346e-07	1	0.002187	8108021	8108622	+	-1248	downstream	AT3G22886.1	miRNA	MIR167A	microRNA167A	MIR167A; miRNA	None
NewQC-Run20161204_median_Relative_root_growth_rate_day004-day005.csv	3	8109269	1.27346e-07	1	0.002187	8112723	8114992	+	3454	upstream	AT3G22890	gene	APS1	ATP sulfurylase 1	None	ID=AT3G22890;Note=protein_coding_gene;Name=AT3G22890
NewQC-Run20161204_median_Relative_root_growth_rate_day004-day005.csv	3	8109269	1.27346e-07	1	0.002187	8112723	8114992	+	3454	upstream	AT3G22890.1	mRNA	APS1	ATP sulfurylase 1	ATP sulfurylase 1	ATP sulfurylase 1 (APS1); FUNCTIONS IN: sulfate adenylyltransferase (ATP) activity; INVOLVED IN: response to cadmium ion, response to salt stress; LOCATED IN: chloroplast, plasma membrane, chloroplast stroma; EXPRESSED IN: 24 plant structures; EXPRESSED DURING: 15 growth stages; CONTAINS InterPro DOMAIN/s: Rossmann-like alpha/beta/alpha sandwich fold (InterPro:IPR014729), Pseudouridine synthase/a…
NewQC-Run20161204_median_Relative_root_growth_rate_day004-day005.csv	3	8109269	1.27346e-07	1	0.002187	8115177	8116253	+	5908	upstream	AT3G22900	gene	NRPD7	None	None	ID=AT3G22900;Note=protein_coding_gene;Name=AT3G22900
NewQC-Run20161204_median_Relative_root_growth_rate_day004-day005.csv	3	8109269	1.27346e-07	1	0.002187	8115177	8116253	+	5908	upstream	AT3G22900.1	mRNA	NRPD7	None	RNA polymerase Rpb7-like, N-terminal domain	NRPD7; FUNCTIONS IN: DNA-directed RNA polymerase activity; INVOLVED IN: transcription; LOCATED IN: DNA-directed RNA polymerase IV complex; EXPRESSED IN: 22 plant structures; EXPRESSED DURING: 12 growth stages; CONTAINS InterPro DOMAIN/s: Nucleic acid-binding, OB-fold (InterPro:IPR012340), RNA polymerase Rpb7, N-terminal (InterPro:IPR005576); BEST Arabidopsis thaliana protein match is: RNA polymer…
NewQC-Run20161204_median_Relative_root_growth_rate_day004-day005.csv	3	8109269	1.27346e-07	1	0.002187	8097687	8100820	-	-8449	upstream	AT3G22880	gene	DMC1	DISRUPTION OF MEIOTIC CONTROL 1	None	ID=AT3G22880;Note=protein_coding_gene;Name=AT3G22880
NewQC-Run20161204_median_Relative_root_growth_rate_day004-day005.csv	3	8109269	1.27346e-07	1	0.002187	8097687	8100820	-	-8449	upstream	AT3G22880.1	mRNA	DMC1	DISRUPTION OF MEIOTIC CONTROL 1	DNA repair (Rad51) family protein	DISRUPTION OF MEIOTIC CONTROL 1 (DMC1); FUNCTIONS IN: in 6 functions; INVOLVED IN: DNA repair, meiosis, chiasma assembly, reciprocal meiotic recombination, DNA metabolic process; LOCATED IN: nucleus; EXPRESSED IN: 25 plant structures; EXPRESSED DURING: 12 growth stages; CONTAINS InterPro DOMAIN/s: DNA recombination/repair protein RecA/RadB, ATP-binding domain (InterPro:IPR020588), DNA repair Rad5…
NewQC-Run20161204_median_Relative_root_growth_rate_day004-day005.csv	3	8109269	1.27346e-07	1	0.002187	8116335	8119388	-	10119	downstream	AT3G22910	gene	None	None	None	ID=AT3G22910;Note=protein_coding_gene;Name=AT3G22910
NewQC-Run20161204_median_Relative_root_growth_rate_day004-day005.csv	3	8109269	1.27346e-07	1	0.002187	8116335	8119388	-	10119	downstream	AT3G22910.1	mRNA	None	None	ATPase E1-E2 type family protein / haloacid dehalogenase-like hydrolase family protein	ATPase E1-E2 type family protein / haloacid dehalogenase-like hydrolase family protein; FUNCTIONS IN: calcium-transporting ATPase activity, calmodulin binding; INVOLVED IN: cation transport, calcium ion transport, metabolic process, ATP biosynthetic process; LOCATED IN: membrane; EXPRESSED IN: 12 plant structures; EXPRESSED DURING: LP.04 four leaves visible, 4 anthesis, C globular stage, petal di…
NewQC-Run20161204_median_Relative_root_growth_rate_day004-day005.csv	3	8109269	1.27346e-07	1	0.002187	8110445	8110615	-	1346	downstream	sORF3892	sorf	None	None	None	sORF3892.1;protein_coding
NewQC-Run20161204_mean_Relative_root_growth_rate_day003-day004.csv	1	2961344	1.80715e-07	1	0.012413	2964152	2964604	+	2808	upstream	AT1G09176	gene	None	None	None	ID=AT1G09176;Note=protein_coding_gene;Name=AT1G09176
NewQC-Run20161204_mean_Relative_root_growth_rate_day003-day004.csv	1	2961344	1.80715e-07	1	0.012413	2964152	2964604	+	2808	upstream	AT1G09176.1	mRNA	None	None		unknown protein; FUNCTIONS IN: molecular_function unknown; INVOLVED IN: biological_process unknown; LOCATED IN: endomembrane system; Has 30201 Blast hits to 17322 proteins in 780 species: Archae - 12; Bacteria - 1396; Metazoa - 17338; Fungi - 3422; Plants - 5037; Viruses - 0; Other Eukaryotes - 2996 (source: NCBI BLink).
NewQC-Run20161204_mean_Relative_root_growth_rate_day003-day004.csv	1	2961344	1.80715e-07	1	0.012413	2965023	2965972	+	3679	upstream	AT1G09180	gene	SARA1A	secretion-associated RAS super family 1	None	ID=AT1G09180;Note=protein_coding_gene;Name=AT1G09180
NewQC-Run20161204_mean_Relative_root_growth_rate_day003-day004.csv	1	2961344	1.80715e-07	1	0.012413	2965023	2965972	+	3679	upstream	AT1G09180.1	mRNA	SARA1A	secretion-associated RAS super family 1	secretion-associated RAS super family 1	secretion-associated RAS super family 1 (SARA1A); FUNCTIONS IN: GTP binding; INVOLVED IN: intracellular protein transport; LOCATED IN: chloroplast; EXPRESSED IN: 15 plant structures; EXPRESSED DURING: 8 growth stages; CONTAINS InterPro DOMAIN/s: Small GTP-binding protein (InterPro:IPR005225), Small GTPase SAR1-type (InterPro:IPR006687), ARF/SAR superfamily (InterPro:IPR006689); BEST Arabidopsis t…
NewQC-Run20161204_mean_Relative_root_growth_rate_day003-day004.csv	1	2961344	1.80715e-07	1	0.012413	2951665	2952396	-	-8948	upstream	AT1G09157	gene	None	None	None	ID=AT1G09157;Note=protein_coding_gene;Name=AT1G09157
NewQC-Run20161204_mean_Relative_root_growth_rate_day003-day004.csv	1	2961344	1.80715e-07	1	0.012413	2951665	2952396	-	-8948	upstream	AT1G09157.1	mRNA	None	None	Protein of unknown function (DUF679)	Protein of unknown function (DUF679); LOCATED IN: chloroplast; CONTAINS InterPro DOMAIN/s: Protein of unknown function DUF679 (InterPro:IPR007770); BEST Arabidopsis thaliana protein match is: Protein of unknown function (DUF679) (TAIR:AT5G39650.1); Has 35333 Blast hits to 34131 proteins in 2444 species: Archae - 798; Bacteria - 22429; Metazoa - 974; Fungi - 991; Plants - 531; Viruses - 0; Other E…
NewQC-Run20161204_mean_Relative_root_growth_rate_day003-day004.csv	1	2961344	1.80715e-07	1	0.012413	2952771	2955689	-	-5655	upstream	AT1G09160	gene	None	None	None	ID=AT1G09160;Note=protein_coding_gene;Name=AT1G09160
NewQC-Run20161204_mean_Relative_root_growth_rate_day003-day004.csv	1	2961344	1.80715e-07	1	0.012413	2952771	2955667	-	-5677	upstream	AT1G09160.1	mRNA	None	None	Protein phosphatase 2C family protein	Protein phosphatase 2C family protein; FUNCTIONS IN: protein serine/threonine phosphatase activity, catalytic activity; LOCATED IN: plasma membrane; EXPRESSED IN: 23 plant structures; EXPRESSED DURING: 13 growth stages; CONTAINS InterPro DOMAIN/s: Protein phosphatase 2C-related (InterPro:IPR001932), Protein phosphatase 2C (InterPro:IPR015655), Protein phosphatase 2C, N-terminal (InterPro:IPR01404…
NewQC-Run20161204_mean_Relative_root_growth_rate_day003-day004.csv	1	2961344	1.80715e-07	1	0.012413	2952771	2955689	-	-5655	upstream	AT1G09160.2	mRNA	None	None	Protein phosphatase 2C family protein	Protein phosphatase 2C family protein; FUNCTIONS IN: protein serine/threonine phosphatase activity, catalytic activity; LOCATED IN: plasma membrane; EXPRESSED IN: 23 plant structures; EXPRESSED DURING: 13 growth stages; CONTAINS InterPro DOMAIN/s: Protein phosphatase 2C-related (InterPro:IPR001932), Protein phosphatase 2C (InterPro:IPR015655), Protein phosphatase 2C, N-terminal (InterPro:IPR01404…
NewQC-Run20161204_mean_Relative_root_growth_rate_day003-day004.csv	1	2961344	1.80715e-07	1	0.012413	2956589	2962207	-	863	in gene	AT1G09170	gene	None	None	None	ID=AT1G09170;Note=protein_coding_gene;Name=AT1G09170
NewQC-Run20161204_mean_Relative_root_growth_rate_day003-day004.csv	1	2961344	1.80715e-07	1	0.012413	2956589	2962207	-	863	in gene	AT1G09170.1	mRNA	None	None	P-loop nucleoside triphosphate hydrolases superfamily protein with CH (Calponin Homology) domain	P-loop nucleoside triphosphate hydrolases superfamily protein with CH (Calponin Homology) domain; FUNCTIONS IN: microtubule motor activity, ATP binding; INVOLVED IN: microtubule-based movement; EXPRESSED IN: shoot, male gametophyte, root, flower, pollen tube; EXPRESSED DURING: L mature pollen stage, M germinated pollen stage, 4 anthesis; CONTAINS InterPro DOMAIN/s: Kinesin, motor region, conserve…
NewQC-Run20161204_mean_Relative_root_growth_rate_day003-day004.csv	1	2961344	1.80715e-07	1	0.012413	2966120	2967718	-	6374	downstream	AT1G09190	gene	None	None	None	ID=AT1G09190;Note=protein_coding_gene;Name=AT1G09190
NewQC-Run20161204_mean_Relative_root_growth_rate_day003-day004.csv	1	2961344	1.80715e-07	1	0.012413	2966120	2967718	-	6374	downstream	AT1G09190.1	mRNA	None	None	Tetratricopeptide repeat (TPR)-like superfamily protein	Tetratricopeptide repeat (TPR)-like superfamily protein; FUNCTIONS IN: molecular_function unknown; INVOLVED IN: biological_process unknown; LOCATED IN: mitochondrion; EXPRESSED IN: shoot apex, embryo, sperm cell, flower, seed; EXPRESSED DURING: petal differentiation and expansion stage, E expanded cotyledon stage, D bilateral stage; CONTAINS InterPro DOMAIN/s: Pentatricopeptide repeat (InterPro:I…
NewQC-Run20161204_mean_Relative_root_growth_rate_day003-day004.csv	1	2961344	1.80715e-07	1	0.012413	2967940	2971498	-	10154	downstream	AT1G09195	gene	None	None	None	ID=AT1G09195;Note=protein_coding_gene;Name=AT1G09195
NewQC-Run20161204_mean_Relative_root_growth_rate_day003-day004.csv	1	2961344	1.80715e-07	1	0.012413	2967940	2971457	-	10113	downstream	AT1G09195.1	mRNA	None	None		FUNCTIONS IN: molecular_function unknown; INVOLVED IN: biological_process unknown; LOCATED IN: mitochondrion; CONTAINS InterPro DOMAIN/s: Metal-dependent phosphohydrolase, HD subdomain (InterPro:IPR006674), Ppx/GppA phosphatase (InterPro:IPR003695); Has 30201 Blast hits to 17322 proteins in 780 species: Archae - 12; Bacteria - 1396; Metazoa - 17338; Fungi - 3422; Plants - 5037; Viruses - 0; Other…
NewQC-Run20161204_mean_Relative_root_growth_rate_day003-day004.csv	1	2961344	1.80715e-07	1	0.012413	2967940	2971498	-	10154	downstream	AT1G09195.2	mRNA	None	None		FUNCTIONS IN: molecular_function unknown; INVOLVED IN: biological_process unknown; CONTAINS InterPro DOMAIN/s: Metal-dependent phosphohydrolase, HD subdomain (InterPro:IPR006674), Ppx/GppA phosphatase (InterPro:IPR003695).
NewQC-Run20161204_mean_Relative_root_growth_rate_day003-day004.csv	1	2961344	1.80715e-07	1	0.012413	2964806	2964943	-	3599	downstream	sORF0172	sorf	None	None	None	sORF0172.1;protein_coding
NewQC-Run20161204_mean_Relative_root_growth_rate_day002-day003.csv	5	24766658	1.97967e-07	1	0.005708	24752850	24756718	+	-13808	downstream	AT5G61560	gene	None	None	None	ID=AT5G61560;Note=protein_coding_gene;Name=AT5G61560
NewQC-Run20161204_mean_Relative_root_growth_rate_day002-day003.csv	5	24766658	1.97967e-07	1	0.005708	24752868	24756718	+	-13790	downstream	AT5G61560.1	mRNA	None	None	U-box domain-containing protein kinase family protein	U-box domain-containing protein kinase family protein; FUNCTIONS IN: ubiquitin-protein ligase activity, protein serine/threonine kinase activity, protein kinase activity, kinase activity, ATP binding; INVOLVED IN: protein amino acid phosphorylation, protein ubiquitination, response to stress; LOCATED IN: chloroplast, plasma membrane; EXPRESSED IN: 21 plant structures; EXPRESSED DURING: 13 growth …
NewQC-Run20161204_mean_Relative_root_growth_rate_day002-day003.csv	5	24766658	1.97967e-07	1	0.005708	24752850	24756712	+	-13808	downstream	AT5G61560.2	mRNA	None	None	U-box domain-containing protein kinase family protein	U-box domain-containing protein kinase family protein; FUNCTIONS IN: ubiquitin-protein ligase activity, protein serine/threonine kinase activity, protein kinase activity, kinase activity, ATP binding; INVOLVED IN: protein amino acid phosphorylation, protein ubiquitination, response to stress; EXPRESSED IN: 21 plant structures; EXPRESSED DURING: 13 growth stages; CONTAINS InterPro DOMAIN/s: UspA (…
NewQC-Run20161204_mean_Relative_root_growth_rate_day002-day003.csv	5	24766658	1.97967e-07	1	0.005708	24758347	24760652	+	-8311	downstream	AT5G61570	gene	None	None	None	ID=AT5G61570;Note=protein_coding_gene;Name=AT5G61570
NewQC-Run20161204_mean_Relative_root_growth_rate_day002-day003.csv	5	24766658	1.97967e-07	1	0.005708	24758347	24760652	+	-8311	downstream	AT5G61570.1	mRNA	None	None	Protein kinase superfamily protein	Protein kinase superfamily protein; FUNCTIONS IN: protein serine/threonine kinase activity, protein kinase activity, kinase activity, ATP binding; INVOLVED IN: protein amino acid phosphorylation; LOCATED IN: endomembrane system; EXPRESSED IN: 16 plant structures; EXPRESSED DURING: 12 growth stages; CONTAINS InterPro DOMAIN/s: Protein kinase, catalytic domain (InterPro:IPR000719), Serine/threonine…
NewQC-Run20161204_mean_Relative_root_growth_rate_day002-day003.csv	5	24766658	1.97967e-07	1	0.005708	24758445	24760278	+	-8213	downstream	AT5G61570.2	mRNA	None	None	Protein kinase superfamily protein	Protein kinase superfamily protein; FUNCTIONS IN: protein kinase activity, kinase activity, ATP binding; INVOLVED IN: protein amino acid phosphorylation; LOCATED IN: endomembrane system; EXPRESSED IN: 16 plant structures; EXPRESSED DURING: 12 growth stages; CONTAINS InterPro DOMAIN/s: Protein kinase, catalytic domain (InterPro:IPR000719), Serine-threonine/tyrosine-protein kinase (InterPro:IPR0012…
NewQC-Run20161204_mean_Relative_root_growth_rate_day002-day003.csv	5	24766658	1.97967e-07	1	0.005708	24761079	24764014	+	-5579	downstream	AT5G61580	gene	PFK4	phosphofructokinase 4	None	ID=AT5G61580;Note=protein_coding_gene;Name=AT5G61580
NewQC-Run20161204_mean_Relative_root_growth_rate_day002-day003.csv	5	24766658	1.97967e-07	1	0.005708	24761079	24764012	+	-5579	downstream	AT5G61580.1	mRNA	PFK4	phosphofructokinase 4	phosphofructokinase 4	phosphofructokinase 4 (PFK4); CONTAINS InterPro DOMAIN/s: Pyrophosphate-dependent phosphofructokinase TP0108 (InterPro:IPR012004), Phosphofructokinase (InterPro:IPR000023); BEST Arabidopsis thaliana protein match is: phosphofructokinase 3 (TAIR:AT4G26270.1); Has 30201 Blast hits to 17322 proteins in 780 species: Archae - 12; Bacteria - 1396; Metazoa - 17338; Fungi - 3422; Plants - 5037; Viruses -…
NewQC-Run20161204_mean_Relative_root_growth_rate_day002-day003.csv	5	24766658	1.97967e-07	1	0.005708	24761091	24764014	+	-5567	downstream	AT5G61580.2	mRNA	PFK4	phosphofructokinase 4	phosphofructokinase 4	phosphofructokinase 4 (PFK4); CONTAINS InterPro DOMAIN/s: Pyrophosphate-dependent phosphofructokinase TP0108 (InterPro:IPR012004), Phosphofructokinase (InterPro:IPR000023); BEST Arabidopsis thaliana protein match is: phosphofructokinase 3 (TAIR:AT4G26270.1); Has 7879 Blast hits to 7460 proteins in 2153 species: Archae - 28; Bacteria - 5246; Metazoa - 634; Fungi - 293; Plants - 391; Viruses - 4; O…
NewQC-Run20161204_mean_Relative_root_growth_rate_day002-day003.csv	5	24766658	1.97967e-07	1	0.005708	24770099	24771252	+	3441	upstream	AT5G61610	gene	None	None	None	ID=AT5G61610;Note=protein_coding_gene;Name=AT5G61610
NewQC-Run20161204_mean_Relative_root_growth_rate_day002-day003.csv	5	24766658	1.97967e-07	1	0.005708	24770099	24771252	+	3441	upstream	AT5G61610.1	mRNA	None	None	Oleosin family protein	Oleosin family protein; INVOLVED IN: lipid storage; LOCATED IN: monolayer-surrounded lipid storage body, endomembrane system, integral to membrane, membrane; CONTAINS InterPro DOMAIN/s: Oleosin (InterPro:IPR000136); BEST Arabidopsis thaliana protein match is: oleosin3 (TAIR:AT5G51210.1); Has 7022 Blast hits to 3384 proteins in 600 species: Archae - 4; Bacteria - 1751; Metazoa - 1578; Fungi - 403;…
NewQC-Run20161204_mean_Relative_root_growth_rate_day002-day003.csv	5	24766658	1.97967e-07	1	0.005708	24772383	24773507	+	5725	upstream	AT5G61620	gene	None	None	None	ID=AT5G61620;Note=protein_coding_gene;Name=AT5G61620
NewQC-Run20161204_mean_Relative_root_growth_rate_day002-day003.csv	5	24766658	1.97967e-07	1	0.005708	24772383	24773507	+	5725	upstream	AT5G61620.1	mRNA	None	None	myb-like transcription factor family protein	myb-like transcription factor family protein; CONTAINS InterPro DOMAIN/s: SANT, DNA-binding (InterPro:IPR001005), Homeodomain-like (InterPro:IPR009057), Myb, DNA-binding (InterPro:IPR014778), Zinc finger, CCHC-type (InterPro:IPR001878), HTH transcriptional regulator, Myb-type, DNA-binding (InterPro:IPR017930), Myb-like DNA-binding domain, SHAQKYF class (InterPro:IPR006447); BEST Arabidopsis thali…
NewQC-Run20161204_mean_Relative_root_growth_rate_day002-day003.csv	5	24766658	1.97967e-07	1	0.005708	24775035	24776390	+	8377	upstream	AT5G61640	gene	PMSR1	peptidemethionine sulfoxide reductase 1	None	ID=AT5G61640;Note=protein_coding_gene;Name=AT5G61640
NewQC-Run20161204_mean_Relative_root_growth_rate_day002-day003.csv	5	24766658	1.97967e-07	1	0.005708	24775035	24776390	+	8377	upstream	AT5G61640.1	mRNA	PMSR1	peptidemethionine sulfoxide reductase 1	peptidemethionine sulfoxide reductase 1	peptidemethionine sulfoxide reductase 1 (PMSR1); FUNCTIONS IN: peptide-methionine-(S)-S-oxide reductase activity, oxidoreductase activity, acting on sulfur group of donors, disulfide as acceptor; INVOLVED IN: response to oxidative stress, protein modification process; LOCATED IN: cytosol; EXPRESSED IN: 25 plant structures; EXPRESSED DURING: 13 growth stages; CONTAINS InterPro DOMAIN/s: Peptide me…
NewQC-Run20161204_mean_Relative_root_growth_rate_day002-day003.csv	5	24766658	1.97967e-07	1	0.005708	24764438	24765324	-	-1334	upstream	AT5G61590	gene	None	None	None	ID=AT5G61590;Note=protein_coding_gene;Name=AT5G61590
NewQC-Run20161204_mean_Relative_root_growth_rate_day002-day003.csv	5	24766658	1.97967e-07	1	0.005708	24764438	24765324	-	-1334	upstream	AT5G61590.1	mRNA	None	None	Integrase-type DNA-binding superfamily protein	Integrase-type DNA-binding superfamily protein; CONTAINS InterPro DOMAIN/s: DNA-binding, integrase-type (InterPro:IPR016177), Pathogenesis-related transcriptional factor/ERF, DNA-binding (InterPro:IPR001471); BEST Arabidopsis thaliana protein match is: Integrase-type DNA-binding superfamily protein (TAIR:AT5G07580.1); Has 1807 Blast hits to 1807 proteins in 277 species: Archae - 0; Bacteria - 0; …
NewQC-Run20161204_mean_Relative_root_growth_rate_day002-day003.csv	5	24766658	1.97967e-07	1	0.005708	24766386	24767430	-	772	in gene	AT5G61600	gene	ERF104	ethylene response factor 104	None	ID=AT5G61600;Note=protein_coding_gene;Name=AT5G61600
NewQC-Run20161204_mean_Relative_root_growth_rate_day002-day003.csv	5	24766658	1.97967e-07	1	0.005708	24766386	24767430	-	772	in gene	AT5G61600.1	mRNA	ERF104	ethylene response factor 104	ethylene response factor 104	ethylene response factor 104 (ERF104); CONTAINS InterPro DOMAIN/s: DNA-binding, integrase-type (InterPro:IPR016177), Pathogenesis-related transcriptional factor/ERF, DNA-binding (InterPro:IPR001471); BEST Arabidopsis thaliana protein match is: Integrase-type DNA-binding superfamily protein (TAIR:AT5G51190.1); Has 1807 Blast hits to 1807 proteins in 277 species: Archae - 0; Bacteria - 0; Metazoa -…
NewQC-Run20161204_mean_Relative_root_growth_rate_day002-day003.csv	5	24766658	1.97967e-07	1	0.005708	24768382	24769010	-	2352	downstream	AT5G61605	gene	None	None	None	ID=AT5G61605;Note=protein_coding_gene;Name=AT5G61605
NewQC-Run20161204_mean_Relative_root_growth_rate_day002-day003.csv	5	24766658	1.97967e-07	1	0.005708	24768382	24769010	-	2352	downstream	AT5G61605.1	mRNA	None	None		FUNCTIONS IN: molecular_function unknown; INVOLVED IN: biological_process unknown; LOCATED IN: endomembrane system; EXPRESSED IN: petal, leaf whorl, sepal, flower; EXPRESSED DURING: 4 anthesis, petal differentiation and expansion stage; BEST Arabidopsis thaliana protein match is: Maternally expressed gene (MEG) family protein (TAIR:AT2G16505.1); Has 30201 Blast hits to 17322 proteins in 780 speci…
NewQC-Run20161204_mean_Relative_root_growth_rate_day002-day003.csv	5	24766658	1.97967e-07	1	0.005708	24773657	24774502	-	7844	downstream	AT5G61630	gene	None	None	None	ID=AT5G61630;Note=protein_coding_gene;Name=AT5G61630
NewQC-Run20161204_mean_Relative_root_growth_rate_day002-day003.csv	5	24766658	1.97967e-07	1	0.005708	24773657	24774502	-	7844	downstream	AT5G61630.1	mRNA	None	None		unknown protein; BEST Arabidopsis thaliana protein match is: unknown protein (TAIR:AT5G07490.1); Has 1807 Blast hits to 1807 proteins in 277 species: Archae - 0; Bacteria - 0; Metazoa - 736; Fungi - 347; Plants - 385; Viruses - 0; Other Eukaryotes - 339 (source: NCBI BLink).
NewQC-Run20161204_median_Root_growth_rate_day003-day004.csv	1	2952527	2.29773e-07	1	0.047347	2946229	2949159	+	-6298	downstream	AT1G09150	gene	None	None	None	ID=AT1G09150;Note=protein_coding_gene;Name=AT1G09150
NewQC-Run20161204_median_Root_growth_rate_day003-day004.csv	1	2952527	2.29773e-07	1	0.047347	2946229	2949159	+	-6298	downstream	AT1G09150.1	mRNA	None	None	pseudouridine synthase and archaeosine transglycosylase (PUA) domain-containing protein	pseudouridine synthase and archaeosine transglycosylase (PUA) domain-containing protein; FUNCTIONS IN: RNA binding; INVOLVED IN: biological_process unknown; LOCATED IN: cellular_component unknown; EXPRESSED IN: 24 plant structures; EXPRESSED DURING: 14 growth stages; CONTAINS InterPro DOMAIN/s: Pseudouridine synthase/archaeosine transglycosylase-like (InterPro:IPR015947), Pseudouridine synthase/a…
NewQC-Run20161204_median_Root_growth_rate_day003-day004.csv	1	2952527	2.29773e-07	1	0.047347	2942564	2945961	-	-6566	upstream	AT1G09140	gene	SR30	Serine/Arginine-Rich Protein Splicing Factor 30	None	ID=AT1G09140;Note=protein_coding_gene;Name=AT1G09140
NewQC-Run20161204_median_Root_growth_rate_day003-day004.csv	1	2952527	2.29773e-07	1	0.047347	2942564	2945961	-	-6566	upstream	AT1G09140.1	mRNA	SR30	Serine/Arginine-Rich Protein Splicing Factor 30	SERINE-ARGININE PROTEIN 30	SERINE-ARGININE PROTEIN 30 (ATSRP30); CONTAINS InterPro DOMAIN/s: RNA recognition motif, RNP-1 (InterPro:IPR000504), Nucleotide-binding, alpha-beta plait (InterPro:IPR012677); BEST Arabidopsis thaliana protein match is: RNA-binding (RRM/RBD/RNP motifs) family protein (TAIR:AT1G02840.3); Has 10547 Blast hits to 8837 proteins in 431 species: Archae - 0; Bacteria - 274; Metazoa - 6368; Fungi - 1180;…
NewQC-Run20161204_median_Root_growth_rate_day003-day004.csv	1	2952527	2.29773e-07	1	0.047347	2942564	2945961	-	-6566	upstream	AT1G09140.2	mRNA	SR30	Serine/Arginine-Rich Protein Splicing Factor 30	SERINE-ARGININE PROTEIN 30	SERINE-ARGININE PROTEIN 30 (ATSRP30); CONTAINS InterPro DOMAIN/s: RNA recognition motif, RNP-1 (InterPro:IPR000504), Nucleotide-binding, alpha-beta plait (InterPro:IPR012677); BEST Arabidopsis thaliana protein match is: RNA-binding (RRM/RBD/RNP motifs) family protein (TAIR:AT1G02840.3); Has 23 Blast hits to 23 proteins in 6 species: Archae - 0; Bacteria - 0; Metazoa - 0; Fungi - 0; Plants - 23; V…
NewQC-Run20161204_median_Root_growth_rate_day003-day004.csv	1	2952527	2.29773e-07	1	0.047347	2949676	2950989	-	-1538	upstream	AT1G09155	gene	PP2-B15	phloem protein 2-B15	None	ID=AT1G09155;Note=protein_coding_gene;Name=AT1G09155
NewQC-Run20161204_median_Root_growth_rate_day003-day004.csv	1	2952527	2.29773e-07	1	0.047347	2949676	2950989	-	-1538	upstream	AT1G09155.1	mRNA	PP2-B15	phloem protein 2-B15	phloem protein 2-B15	phloem protein 2-B15 (PP2-B15); FUNCTIONS IN: carbohydrate binding; LOCATED IN: endomembrane system; EXPRESSED IN: 6 plant structures; EXPRESSED DURING: 4 anthesis, C globular stage, petal differentiation and expansion stage; BEST Arabidopsis thaliana protein match is: phloem protein 2-B13 (TAIR:AT1G56240.1); Has 535 Blast hits to 526 proteins in 37 species: Archae - 0; Bacteria - 0; Metazoa - 0;…
NewQC-Run20161204_median_Root_growth_rate_day003-day004.csv	1	2952527	2.29773e-07	1	0.047347	2951665	2952396	-	-131	upstream	AT1G09157	gene	None	None	None	ID=AT1G09157;Note=protein_coding_gene;Name=AT1G09157
NewQC-Run20161204_median_Root_growth_rate_day003-day004.csv	1	2952527	2.29773e-07	1	0.047347	2951665	2952396	-	-131	upstream	AT1G09157.1	mRNA	None	None	Protein of unknown function (DUF679)	Protein of unknown function (DUF679); LOCATED IN: chloroplast; CONTAINS InterPro DOMAIN/s: Protein of unknown function DUF679 (InterPro:IPR007770); BEST Arabidopsis thaliana protein match is: Protein of unknown function (DUF679) (TAIR:AT5G39650.1); Has 35333 Blast hits to 34131 proteins in 2444 species: Archae - 798; Bacteria - 22429; Metazoa - 974; Fungi - 991; Plants - 531; Viruses - 0; Other E…
NewQC-Run20161204_median_Root_growth_rate_day003-day004.csv	1	2952527	2.29773e-07	1	0.047347	2952771	2955689	-	3162	downstream	AT1G09160	gene	None	None	None	ID=AT1G09160;Note=protein_coding_gene;Name=AT1G09160
NewQC-Run20161204_median_Root_growth_rate_day003-day004.csv	1	2952527	2.29773e-07	1	0.047347	2952771	2955667	-	3140	downstream	AT1G09160.1	mRNA	None	None	Protein phosphatase 2C family protein	Protein phosphatase 2C family protein; FUNCTIONS IN: protein serine/threonine phosphatase activity, catalytic activity; LOCATED IN: plasma membrane; EXPRESSED IN: 23 plant structures; EXPRESSED DURING: 13 growth stages; CONTAINS InterPro DOMAIN/s: Protein phosphatase 2C-related (InterPro:IPR001932), Protein phosphatase 2C (InterPro:IPR015655), Protein phosphatase 2C, N-terminal (InterPro:IPR01404…
NewQC-Run20161204_median_Root_growth_rate_day003-day004.csv	1	2952527	2.29773e-07	1	0.047347	2952771	2955689	-	3162	downstream	AT1G09160.2	mRNA	None	None	Protein phosphatase 2C family protein	Protein phosphatase 2C family protein; FUNCTIONS IN: protein serine/threonine phosphatase activity, catalytic activity; LOCATED IN: plasma membrane; EXPRESSED IN: 23 plant structures; EXPRESSED DURING: 13 growth stages; CONTAINS InterPro DOMAIN/s: Protein phosphatase 2C-related (InterPro:IPR001932), Protein phosphatase 2C (InterPro:IPR015655), Protein phosphatase 2C, N-terminal (InterPro:IPR01404…
NewQC-Run20161204_median_Root_growth_rate_day003-day004.csv	1	2952527	2.29773e-07	1	0.047347	2956589	2962207	-	9680	downstream	AT1G09170	gene	None	None	None	ID=AT1G09170;Note=protein_coding_gene;Name=AT1G09170
NewQC-Run20161204_median_Root_growth_rate_day003-day004.csv	1	2952527	2.29773e-07	1	0.047347	2956589	2962207	-	9680	downstream	AT1G09170.1	mRNA	None	None	P-loop nucleoside triphosphate hydrolases superfamily protein with CH (Calponin Homology) domain	P-loop nucleoside triphosphate hydrolases superfamily protein with CH (Calponin Homology) domain; FUNCTIONS IN: microtubule motor activity, ATP binding; INVOLVED IN: microtubule-based movement; EXPRESSED IN: shoot, male gametophyte, root, flower, pollen tube; EXPRESSED DURING: L mature pollen stage, M germinated pollen stage, 4 anthesis; CONTAINS InterPro DOMAIN/s: Kinesin, motor region, conserve…
NewQC-Run20161204_mean_Relative_root_growth_rate_day002-day003.csv	3	19945739	2.30612e-07	1	0.005708	19938706	19939134	+	-7033	downstream	AT3G53820	gene	None	None	None	ID=AT3G53820;Note=protein_coding_gene;Name=AT3G53820
NewQC-Run20161204_mean_Relative_root_growth_rate_day002-day003.csv	3	19945739	2.30612e-07	1	0.005708	19938706	19939134	+	-7033	downstream	AT3G53820.1	mRNA	None	None	C2H2 and C2HC zinc fingers superfamily protein	C2H2 and C2HC zinc fingers superfamily protein; FUNCTIONS IN: sequence-specific DNA binding transcription factor activity, zinc ion binding, nucleic acid binding; INVOLVED IN: regulation of transcription; LOCATED IN: mitochondrion, intracellular; CONTAINS InterPro DOMAIN/s: Zinc finger, C2H2-like (InterPro:IPR015880), Zinc finger, C2H2-type (InterPro:IPR007087); BEST Arabidopsis thaliana protein …
NewQC-Run20161204_mean_Relative_root_growth_rate_day002-day003.csv	3	19945739	2.30612e-07	1	0.005708	19940814	19943799	+	-4925	downstream	AT3G53830	gene	None	None	None	ID=AT3G53830;Note=protein_coding_gene;Name=AT3G53830
NewQC-Run20161204_mean_Relative_root_growth_rate_day002-day003.csv	3	19945739	2.30612e-07	1	0.005708	19940814	19943799	+	-4925	downstream	AT3G53830.1	mRNA	None	None	Regulator of chromosome condensation (RCC1) family protein	Regulator of chromosome condensation (RCC1) family protein; CONTAINS InterPro DOMAIN/s: Regulator of chromosome condensation/beta-lactamase-inhibitor protein II (InterPro:IPR009091), Regulator of chromosome condensation, RCC1 (InterPro:IPR000408); BEST Arabidopsis thaliana protein match is: Regulator of chromosome condensation (RCC1) family protein (TAIR:AT3G55580.1); Has 18457 Blast hits to 6075…
NewQC-Run20161204_mean_Relative_root_growth_rate_day002-day003.csv	3	19945739	2.30612e-07	1	0.005708	19945571	19947719	+	-168	in gene	AT3G53840	gene	None	None	None	ID=AT3G53840;Note=protein_coding_gene;Name=AT3G53840
NewQC-Run20161204_mean_Relative_root_growth_rate_day002-day003.csv	3	19945739	2.30612e-07	1	0.005708	19945571	19947719	+	-168	in gene	AT3G53840.1	mRNA	None	None	Protein kinase superfamily protein	Protein kinase superfamily protein; FUNCTIONS IN: protein serine/threonine kinase activity, protein kinase activity, kinase activity, ATP binding; INVOLVED IN: protein amino acid phosphorylation; LOCATED IN: endomembrane system; EXPRESSED IN: root; CONTAINS InterPro DOMAIN/s: Protein kinase, ATP binding site (InterPro:IPR017441), Protein kinase, catalytic domain (InterPro:IPR000719), Serine/threo…
NewQC-Run20161204_mean_Relative_root_growth_rate_day002-day003.csv	3	19945739	2.30612e-07	1	0.005708	19951488	19952961	+	5749	upstream	AT3G53870	gene	None	None	None	ID=AT3G53870;Note=protein_coding_gene;Name=AT3G53870
NewQC-Run20161204_mean_Relative_root_growth_rate_day002-day003.csv	3	19945739	2.30612e-07	1	0.005708	19951488	19952961	+	5749	upstream	AT3G53870.1	mRNA	None	None	Ribosomal protein S3 family protein	Ribosomal protein S3 family protein; FUNCTIONS IN: structural constituent of ribosome, RNA binding; INVOLVED IN: response to salt stress, translation; LOCATED IN: cytosolic small ribosomal subunit, cytosolic ribosome, membrane; EXPRESSED IN: root, leaf; CONTAINS InterPro DOMAIN/s: K Homology, prokaryotic type (InterPro:IPR009019), K Homology, type 2 (InterPro:IPR004044), K Homology (InterPro:IPR0…
NewQC-Run20161204_mean_Relative_root_growth_rate_day002-day003.csv	3	19945739	2.30612e-07	1	0.005708	19953173	19955290	+	7434	upstream	AT3G53880	gene	AKR4C11	Aldo-keto reductase family 4 member C11	None	ID=AT3G53880;Note=protein_coding_gene;Name=AT3G53880
NewQC-Run20161204_mean_Relative_root_growth_rate_day002-day003.csv	3	19945739	2.30612e-07	1	0.005708	19953173	19955290	+	7434	upstream	AT3G53880.1	mRNA	AKR4C11	Aldo-keto reductase family 4 member C11	NAD(P)-linked oxidoreductase superfamily protein	NAD(P)-linked oxidoreductase superfamily protein; FUNCTIONS IN: oxidoreductase activity; INVOLVED IN: response to cadmium ion; EXPRESSED IN: 25 plant structures; EXPRESSED DURING: 13 growth stages; CONTAINS InterPro DOMAIN/s: Aldo/keto reductase (InterPro:IPR001395), Aldo/keto reductase subgroup (InterPro:IPR020471), Aldo/keto reductase, conserved site (InterPro:IPR018170); BEST Arabidopsis thali…
NewQC-Run20161204_mean_Relative_root_growth_rate_day002-day003.csv	3	19945739	2.30612e-07	1	0.005708	19936370	19936531	+	-9369	downstream	sORF4855	sorf	None	None	None	sORF4855.1;protein_coding
NewQC-Run20161204_mean_Relative_root_growth_rate_day002-day003.csv	3	19945739	2.30612e-07	1	0.005708	19948131	19949288	-	3549	downstream	AT3G53850	gene	None	None	None	ID=AT3G53850;Note=protein_coding_gene;Name=AT3G53850
NewQC-Run20161204_mean_Relative_root_growth_rate_day002-day003.csv	3	19945739	2.30612e-07	1	0.005708	19948131	19949288	-	3549	downstream	AT3G53850.1	mRNA	None	None	Uncharacterised protein family (UPF0497)	Uncharacterised protein family (UPF0497); FUNCTIONS IN: molecular_function unknown; INVOLVED IN: biological_process unknown; LOCATED IN: endomembrane system; CONTAINS InterPro DOMAIN/s: Uncharacterised protein family UPF0497, trans-membrane plant (InterPro:IPR006702); BEST Arabidopsis thaliana protein match is: Uncharacterised protein family (UPF0497) (TAIR:AT5G02060.1); Has 207 Blast hits to 207…
NewQC-Run20161204_mean_Relative_root_growth_rate_day002-day003.csv	3	19945739	2.30612e-07	1	0.005708	19949562	19951290	-	5551	downstream	AT3G53860	gene	None	None	None	ID=AT3G53860;Note=protein_coding_gene;Name=AT3G53860
NewQC-Run20161204_mean_Relative_root_growth_rate_day002-day003.csv	3	19945739	2.30612e-07	1	0.005708	19949562	19951290	-	5551	downstream	AT3G53860.1	mRNA	None	None		unknown protein; FUNCTIONS IN: molecular_function unknown; INVOLVED IN: biological_process unknown; LOCATED IN: chloroplast; BEST Arabidopsis thaliana protein match is: unknown protein (TAIR:AT2G31600.1); Has 70 Blast hits to 70 proteins in 17 species: Archae - 0; Bacteria - 0; Metazoa - 0; Fungi - 0; Plants - 66; Viruses - 0; Other Eukaryotes - 4 (source: NCBI BLink).
NewQC-Run20161204_mean_Relative_root_growth_rate_day002-day003.csv	3	19945739	2.30612e-07	1	0.005708	19955344	19956361	-	10622	downstream	AT3G53890	gene	None	None	None	ID=AT3G53890;Note=protein_coding_gene;Name=AT3G53890
NewQC-Run20161204_mean_Relative_root_growth_rate_day002-day003.csv	3	19945739	2.30612e-07	1	0.005708	19955344	19956361	-	10622	downstream	AT3G53890.1	mRNA	None	None	Ribosomal protein S21e	Ribosomal protein S21e ; FUNCTIONS IN: structural constituent of ribosome; INVOLVED IN: translation, ribosome biogenesis; LOCATED IN: cytosolic small ribosomal subunit, cytosolic ribosome, ribosome; EXPRESSED IN: 23 plant structures; EXPRESSED DURING: 13 growth stages; CONTAINS InterPro DOMAIN/s: Ribosomal protein S21e (InterPro:IPR001931), Ribosomal protein S21e, conserved site (InterPro:IPR0182…
NewQC-Run20161204_mean_Relative_root_growth_rate_day002-day003.csv	3	19945739	2.30612e-07	1	0.005708	19955344	19956345	-	10606	downstream	AT3G53890.2	mRNA	None	None	Ribosomal protein S21e	Ribosomal protein S21e ; FUNCTIONS IN: structural constituent of ribosome; INVOLVED IN: translation, ribosome biogenesis; LOCATED IN: cytosolic small ribosomal subunit, ribosome; EXPRESSED IN: 23 plant structures; EXPRESSED DURING: 13 growth stages; CONTAINS InterPro DOMAIN/s: Ribosomal protein S21e (InterPro:IPR001931), Ribosomal protein S21e, conserved site (InterPro:IPR018279); BEST Arabidopsi…
NewQC-Run20161204_mean_Relative_root_growth_rate_day002-day003.csv	5	15401974	2.41631e-07	1	0.005708	15404642	15407711	+	2668	upstream	AT5G38470	gene	RAD23D	RADIATION SENSITIVE23D	None	ID=AT5G38470;Note=protein_coding_gene;Name=AT5G38470
NewQC-Run20161204_mean_Relative_root_growth_rate_day002-day003.csv	5	15401974	2.41631e-07	1	0.005708	15404642	15407711	+	2668	upstream	AT5G38470.1	mRNA	RAD23D	RADIATION SENSITIVE23D	Rad23 UV excision repair protein family	RADIATION SENSITIVE23D (RAD23D); FUNCTIONS IN: damaged DNA binding, ubiquitin binding, proteasome binding; INVOLVED IN: response to cold, nucleotide-excision repair; LOCATED IN: nucleus; EXPRESSED IN: 26 plant structures; EXPRESSED DURING: 15 growth stages; CONTAINS InterPro DOMAIN/s: Heat shock chaperonin-binding (InterPro:IPR006636), Ubiquitin-associated/translation elongation factor EF1B, N-te…
NewQC-Run20161204_mean_Relative_root_growth_rate_day002-day003.csv	5	15401974	2.41631e-07	1	0.005708	15404642	15407711	+	2668	upstream	AT5G38470.2	mRNA	RAD23D	RADIATION SENSITIVE23D	Rad23 UV excision repair protein family	RADIATION SENSITIVE23D (RAD23D); FUNCTIONS IN: damaged DNA binding, ubiquitin binding, proteasome binding; INVOLVED IN: response to cold, nucleotide-excision repair; LOCATED IN: nucleus; EXPRESSED IN: 25 plant structures; EXPRESSED DURING: 15 growth stages; CONTAINS InterPro DOMAIN/s: Heat shock chaperonin-binding (InterPro:IPR006636), Ubiquitin-associated/translation elongation factor EF1B, N-te…
NewQC-Run20161204_mean_Relative_root_growth_rate_day002-day003.csv	5	15401974	2.41631e-07	1	0.005708	15409697	15411516	+	7723	upstream	AT5G38480	gene	RCI1	None	None	ID=AT5G38480;Note=protein_coding_gene;Name=AT5G38480
NewQC-Run20161204_mean_Relative_root_growth_rate_day002-day003.csv	5	15401974	2.41631e-07	1	0.005708	15409697	15411516	+	7723	upstream	AT5G38480.1	mRNA	RCI1	None	general regulatory factor 3	general regulatory factor 3 (GRF3); FUNCTIONS IN: protein phosphorylated amino acid binding, ATP binding; LOCATED IN: mitochondrion, cell wall, chloroplast, plasma membrane, vacuole; EXPRESSED IN: 25 plant structures; EXPRESSED DURING: 16 growth stages; CONTAINS InterPro DOMAIN/s: 14-3-3 protein (InterPro:IPR000308); BEST Arabidopsis thaliana protein match is: general regulatory factor 7 (TAIR:AT…
NewQC-Run20161204_mean_Relative_root_growth_rate_day002-day003.csv	5	15401974	2.41631e-07	1	0.005708	15409697	15411516	+	7723	upstream	AT5G38480.2	mRNA	RCI1	None	general regulatory factor 3	general regulatory factor 3 (GRF3); FUNCTIONS IN: protein phosphorylated amino acid binding, ATP binding; LOCATED IN: mitochondrion, cell wall, chloroplast, plasma membrane, vacuole; EXPRESSED IN: 25 plant structures; EXPRESSED DURING: 16 growth stages; CONTAINS InterPro DOMAIN/s: 14-3-3 protein (InterPro:IPR000308); BEST Arabidopsis thaliana protein match is: general regulatory factor 7 (TAIR:AT…
NewQC-Run20161204_mean_Relative_root_growth_rate_day002-day003.csv	5	15401974	2.41631e-07	1	0.005708	15393754	15397279	-	-4695	upstream	AT5G38450	gene	CYP735A1	cytochrome P450, family 735, subfamily A, polypeptide 1	None	ID=AT5G38450;Note=protein_coding_gene;Name=AT5G38450
NewQC-Run20161204_mean_Relative_root_growth_rate_day002-day003.csv	5	15401974	2.41631e-07	1	0.005708	15393754	15397279	-	-4695	upstream	AT5G38450.1	mRNA	CYP735A1	cytochrome P450, family 735, subfamily A, polypeptide 1	cytochrome P450, family 735, subfamily A, polypeptide 1	cytochrome P450, family 735, subfamily A, polypeptide 1 (CYP735A1); FUNCTIONS IN: electron carrier activity, monooxygenase activity, iron ion binding, oxygen binding, heme binding; INVOLVED IN: oxidation reduction; LOCATED IN: endomembrane system; EXPRESSED IN: male gametophyte, root, pollen tube; EXPRESSED DURING: M germinated pollen stage; CONTAINS InterPro DOMAIN/s: Cytochrome P450 (InterPro:I…
NewQC-Run20161204_mean_Relative_root_growth_rate_day002-day003.csv	5	15401974	2.41631e-07	1	0.005708	15397740	15401095	-	-879	upstream	AT5G38460	gene	None	None	None	ID=AT5G38460;Note=protein_coding_gene;Name=AT5G38460
NewQC-Run20161204_mean_Relative_root_growth_rate_day002-day003.csv	5	15401974	2.41631e-07	1	0.005708	15398284	15401026	-	-948	upstream	AT5G38460.1	mRNA	None	None	ALG6, ALG8 glycosyltransferase family	ALG6, ALG8 glycosyltransferase family; FUNCTIONS IN: transferase activity, transferring hexosyl groups, transferase activity, transferring glycosyl groups; LOCATED IN: endoplasmic reticulum membrane; EXPRESSED IN: 20 plant structures; EXPRESSED DURING: 10 growth stages; CONTAINS InterPro DOMAIN/s: Glycosyltransferase, ALG6/ALG8 (InterPro:IPR004856); BEST Arabidopsis thaliana protein match is: ALG…
NewQC-Run20161204_mean_Relative_root_growth_rate_day002-day003.csv	5	15401974	2.41631e-07	1	0.005708	15397740	15401095	-	-879	upstream	AT5G38460.2	mRNA	None	None	ALG6, ALG8 glycosyltransferase family	ALG6, ALG8 glycosyltransferase family; FUNCTIONS IN: transferase activity, transferring hexosyl groups, transferase activity, transferring glycosyl groups; LOCATED IN: endoplasmic reticulum membrane; EXPRESSED IN: 20 plant structures; EXPRESSED DURING: 10 growth stages; CONTAINS InterPro DOMAIN/s: Glycosyltransferase, ALG6/ALG8 (InterPro:IPR004856); BEST Arabidopsis thaliana protein match is: ALG…
NewQC-Run20161204_mean_Relative_root_growth_rate_day002-day003.csv	5	15401974	2.41631e-07	1	0.005708	15411672	15413132	-	11158	downstream	AT5G38490	gene	None	None	None	ID=AT5G38490;Note=protein_coding_gene;Name=AT5G38490
NewQC-Run20161204_mean_Relative_root_growth_rate_day002-day003.csv	5	15401974	2.41631e-07	1	0.005708	15411672	15413132	-	11158	downstream	AT5G38490.1	mRNA	None	None	Domain of unknown function (DUF313)	FUNCTIONS IN: DNA binding; INVOLVED IN: regulation of transcription, DNA-dependent; LOCATED IN: cellular_component unknown; CONTAINS InterPro DOMAIN/s: Protein of unknown function DUF313 (InterPro:IPR005508), Transcriptional factor B3 (InterPro:IPR003340); BEST Arabidopsis thaliana protein match is: Domain of unknown function (DUF313) (TAIR:AT5G38500.1); Has 1807 Blast hits to 1807 proteins in 27…
NewQC-Run20161204_mean_Relative_root_growth_rate_day002-day003.csv	1	13767749	2.49299e-07	1	0.005708	13757370	13758805	+	-10379	downstream	AT1G36500	transposable_element_gene	None	None	None	ID=AT1G36500;Note=transposable_element_gene;Name=AT1G36500;Derives_from=AT1TE45090
NewQC-Run20161204_mean_Relative_root_growth_rate_day002-day003.csv	1	13767749	2.49299e-07	1	0.005708	13757370	13758805	+	-10379	downstream	AT1G36500.1	mRNA_TE_gene	None	None	transposable element gene	pseudogene, similar to putative helicase, blastp match of 41% identity and 8.7e-93 P-value to GP|14140296|gb|AAK54302.1|AC034258_20|AC034258 putative helicase {Oryza sativa (japonica cultivar-group)}
NewQC-Run20161204_mean_Relative_root_growth_rate_day002-day003.csv	1	13767749	2.49299e-07	1	0.005708	13761926	13764265	+	-5823	downstream	AT1G36510	gene	None	None	None	ID=AT1G36510;Note=protein_coding_gene;Name=AT1G36510
NewQC-Run20161204_mean_Relative_root_growth_rate_day002-day003.csv	1	13767749	2.49299e-07	1	0.005708	13761926	13764265	+	-5823	downstream	AT1G36510.1	mRNA	None	None	Nucleic acid-binding proteins superfamily	Nucleic acid-binding proteins superfamily; CONTAINS InterPro DOMAIN/s: Nucleic acid-binding, OB-fold-like (InterPro:IPR016027); BEST Arabidopsis thaliana protein match is: Nucleic acid-binding proteins superfamily (TAIR:AT3G32260.1); Has 148 Blast hits to 121 proteins in 8 species: Archae - 0; Bacteria - 0; Metazoa - 0; Fungi - 0; Plants - 148; Viruses - 0; Other Eukaryotes - 0 (source: NCBI BLin…
NewQC-Run20161204_mean_Relative_root_growth_rate_day002-day003.csv	1	13767749	2.49299e-07	1	0.005708	13768837	13774806	+	1088	upstream	AT1G36520	transposable_element_gene	None	None	None	ID=AT1G36520;Note=transposable_element_gene;Name=AT1G36520;Derives_from=AT1TE45135
NewQC-Run20161204_mean_Relative_root_growth_rate_day002-day003.csv	1	13767749	2.49299e-07	1	0.005708	13768837	13774806	+	1088	upstream	AT1G36520.1	mRNA_TE_gene	None	None	transposable element gene	gypsy-like retrotransposon family (Athila), has a 4.4e-307 P-value blast match to GB:CAA57397 Athila ORF 1 (Arabidopsis thaliana)
NewQC-Run20161204_mean_Relative_root_growth_rate_day002-day003.csv	1	13767749	2.49299e-07	1	0.005708	13775897	13776004	+	8148	upstream	sORF0796	sorf	None	None	None	sORF0796.1;protein_coding
NewQC-Run20161204_mean_Relative_root_growth_rate_day002-day003.csv	1	13767749	2.49299e-07	1	0.005708	13766757	13766933	+	-992	downstream	sORF0795	sorf	None	None	None	sORF0795.1;protein_coding
NewQC-Run20161204_mean_Root_growth_rate_day003-day004.csv	1	2961344	2.66521e-07	1	0.02746	2964152	2964604	+	2808	upstream	AT1G09176	gene	None	None	None	ID=AT1G09176;Note=protein_coding_gene;Name=AT1G09176
NewQC-Run20161204_mean_Root_growth_rate_day003-day004.csv	1	2961344	2.66521e-07	1	0.02746	2964152	2964604	+	2808	upstream	AT1G09176.1	mRNA	None	None		unknown protein; FUNCTIONS IN: molecular_function unknown; INVOLVED IN: biological_process unknown; LOCATED IN: endomembrane system; Has 30201 Blast hits to 17322 proteins in 780 species: Archae - 12; Bacteria - 1396; Metazoa - 17338; Fungi - 3422; Plants - 5037; Viruses - 0; Other Eukaryotes - 2996 (source: NCBI BLink).
NewQC-Run20161204_mean_Root_growth_rate_day003-day004.csv	1	2961344	2.66521e-07	1	0.02746	2965023	2965972	+	3679	upstream	AT1G09180	gene	SARA1A	secretion-associated RAS super family 1	None	ID=AT1G09180;Note=protein_coding_gene;Name=AT1G09180
NewQC-Run20161204_mean_Root_growth_rate_day003-day004.csv	1	2961344	2.66521e-07	1	0.02746	2965023	2965972	+	3679	upstream	AT1G09180.1	mRNA	SARA1A	secretion-associated RAS super family 1	secretion-associated RAS super family 1	secretion-associated RAS super family 1 (SARA1A); FUNCTIONS IN: GTP binding; INVOLVED IN: intracellular protein transport; LOCATED IN: chloroplast; EXPRESSED IN: 15 plant structures; EXPRESSED DURING: 8 growth stages; CONTAINS InterPro DOMAIN/s: Small GTP-binding protein (InterPro:IPR005225), Small GTPase SAR1-type (InterPro:IPR006687), ARF/SAR superfamily (InterPro:IPR006689); BEST Arabidopsis t…
NewQC-Run20161204_mean_Root_growth_rate_day003-day004.csv	1	2961344	2.66521e-07	1	0.02746	2951665	2952396	-	-8948	upstream	AT1G09157	gene	None	None	None	ID=AT1G09157;Note=protein_coding_gene;Name=AT1G09157
NewQC-Run20161204_mean_Root_growth_rate_day003-day004.csv	1	2961344	2.66521e-07	1	0.02746	2951665	2952396	-	-8948	upstream	AT1G09157.1	mRNA	None	None	Protein of unknown function (DUF679)	Protein of unknown function (DUF679); LOCATED IN: chloroplast; CONTAINS InterPro DOMAIN/s: Protein of unknown function DUF679 (InterPro:IPR007770); BEST Arabidopsis thaliana protein match is: Protein of unknown function (DUF679) (TAIR:AT5G39650.1); Has 35333 Blast hits to 34131 proteins in 2444 species: Archae - 798; Bacteria - 22429; Metazoa - 974; Fungi - 991; Plants - 531; Viruses - 0; Other E…
NewQC-Run20161204_mean_Root_growth_rate_day003-day004.csv	1	2961344	2.66521e-07	1	0.02746	2952771	2955689	-	-5655	upstream	AT1G09160	gene	None	None	None	ID=AT1G09160;Note=protein_coding_gene;Name=AT1G09160
NewQC-Run20161204_mean_Root_growth_rate_day003-day004.csv	1	2961344	2.66521e-07	1	0.02746	2952771	2955667	-	-5677	upstream	AT1G09160.1	mRNA	None	None	Protein phosphatase 2C family protein	Protein phosphatase 2C family protein; FUNCTIONS IN: protein serine/threonine phosphatase activity, catalytic activity; LOCATED IN: plasma membrane; EXPRESSED IN: 23 plant structures; EXPRESSED DURING: 13 growth stages; CONTAINS InterPro DOMAIN/s: Protein phosphatase 2C-related (InterPro:IPR001932), Protein phosphatase 2C (InterPro:IPR015655), Protein phosphatase 2C, N-terminal (InterPro:IPR01404…
NewQC-Run20161204_mean_Root_growth_rate_day003-day004.csv	1	2961344	2.66521e-07	1	0.02746	2952771	2955689	-	-5655	upstream	AT1G09160.2	mRNA	None	None	Protein phosphatase 2C family protein	Protein phosphatase 2C family protein; FUNCTIONS IN: protein serine/threonine phosphatase activity, catalytic activity; LOCATED IN: plasma membrane; EXPRESSED IN: 23 plant structures; EXPRESSED DURING: 13 growth stages; CONTAINS InterPro DOMAIN/s: Protein phosphatase 2C-related (InterPro:IPR001932), Protein phosphatase 2C (InterPro:IPR015655), Protein phosphatase 2C, N-terminal (InterPro:IPR01404…
NewQC-Run20161204_mean_Root_growth_rate_day003-day004.csv	1	2961344	2.66521e-07	1	0.02746	2956589	2962207	-	863	in gene	AT1G09170	gene	None	None	None	ID=AT1G09170;Note=protein_coding_gene;Name=AT1G09170
NewQC-Run20161204_mean_Root_growth_rate_day003-day004.csv	1	2961344	2.66521e-07	1	0.02746	2956589	2962207	-	863	in gene	AT1G09170.1	mRNA	None	None	P-loop nucleoside triphosphate hydrolases superfamily protein with CH (Calponin Homology) domain	P-loop nucleoside triphosphate hydrolases superfamily protein with CH (Calponin Homology) domain; FUNCTIONS IN: microtubule motor activity, ATP binding; INVOLVED IN: microtubule-based movement; EXPRESSED IN: shoot, male gametophyte, root, flower, pollen tube; EXPRESSED DURING: L mature pollen stage, M germinated pollen stage, 4 anthesis; CONTAINS InterPro DOMAIN/s: Kinesin, motor region, conserve…
NewQC-Run20161204_mean_Root_growth_rate_day003-day004.csv	1	2961344	2.66521e-07	1	0.02746	2966120	2967718	-	6374	downstream	AT1G09190	gene	None	None	None	ID=AT1G09190;Note=protein_coding_gene;Name=AT1G09190
NewQC-Run20161204_mean_Root_growth_rate_day003-day004.csv	1	2961344	2.66521e-07	1	0.02746	2966120	2967718	-	6374	downstream	AT1G09190.1	mRNA	None	None	Tetratricopeptide repeat (TPR)-like superfamily protein	Tetratricopeptide repeat (TPR)-like superfamily protein; FUNCTIONS IN: molecular_function unknown; INVOLVED IN: biological_process unknown; LOCATED IN: mitochondrion; EXPRESSED IN: shoot apex, embryo, sperm cell, flower, seed; EXPRESSED DURING: petal differentiation and expansion stage, E expanded cotyledon stage, D bilateral stage; CONTAINS InterPro DOMAIN/s: Pentatricopeptide repeat (InterPro:I…
NewQC-Run20161204_mean_Root_growth_rate_day003-day004.csv	1	2961344	2.66521e-07	1	0.02746	2967940	2971498	-	10154	downstream	AT1G09195	gene	None	None	None	ID=AT1G09195;Note=protein_coding_gene;Name=AT1G09195
NewQC-Run20161204_mean_Root_growth_rate_day003-day004.csv	1	2961344	2.66521e-07	1	0.02746	2967940	2971457	-	10113	downstream	AT1G09195.1	mRNA	None	None		FUNCTIONS IN: molecular_function unknown; INVOLVED IN: biological_process unknown; LOCATED IN: mitochondrion; CONTAINS InterPro DOMAIN/s: Metal-dependent phosphohydrolase, HD subdomain (InterPro:IPR006674), Ppx/GppA phosphatase (InterPro:IPR003695); Has 30201 Blast hits to 17322 proteins in 780 species: Archae - 12; Bacteria - 1396; Metazoa - 17338; Fungi - 3422; Plants - 5037; Viruses - 0; Other…
NewQC-Run20161204_mean_Root_growth_rate_day003-day004.csv	1	2961344	2.66521e-07	1	0.02746	2967940	2971498	-	10154	downstream	AT1G09195.2	mRNA	None	None		FUNCTIONS IN: molecular_function unknown; INVOLVED IN: biological_process unknown; CONTAINS InterPro DOMAIN/s: Metal-dependent phosphohydrolase, HD subdomain (InterPro:IPR006674), Ppx/GppA phosphatase (InterPro:IPR003695).
NewQC-Run20161204_mean_Root_growth_rate_day003-day004.csv	1	2961344	2.66521e-07	1	0.02746	2964806	2964943	-	3599	downstream	sORF0172	sorf	None	None	None	sORF0172.1;protein_coding
NewQC-Run20161204_mean_Relative_root_growth_rate_day003-day004.csv	1	23749383	4.26614e-07	1	0.021977	23740516	23743302	+	-8867	downstream	AT1G63980	gene	None	None	None	ID=AT1G63980;Note=protein_coding_gene;Name=AT1G63980
NewQC-Run20161204_mean_Relative_root_growth_rate_day003-day004.csv	1	23749383	4.26614e-07	1	0.021977	23740516	23743302	+	-8867	downstream	AT1G63980.1	mRNA	None	None	D111/G-patch domain-containing protein	D111/G-patch domain-containing protein; FUNCTIONS IN: nucleic acid binding; INVOLVED IN: biological_process unknown; LOCATED IN: intracellular; EXPRESSED IN: 23 plant structures; EXPRESSED DURING: 13 growth stages; CONTAINS InterPro DOMAIN/s: D111/G-patch (InterPro:IPR000467); Has 18077 Blast hits to 9113 proteins in 508 species: Archae - 9; Bacteria - 1331; Metazoa - 6165; Fungi - 2709; Plants -…
NewQC-Run20161204_mean_Relative_root_growth_rate_day003-day004.csv	1	23749383	4.26614e-07	1	0.021977	23740562	23743302	+	-8821	downstream	AT1G63980.2	mRNA	None	None	D111/G-patch domain-containing protein	D111/G-patch domain-containing protein; FUNCTIONS IN: nucleic acid binding; INVOLVED IN: biological_process unknown; LOCATED IN: intracellular; EXPRESSED IN: 23 plant structures; EXPRESSED DURING: 13 growth stages; CONTAINS InterPro DOMAIN/s: D111/G-patch (InterPro:IPR000467); Has 35333 Blast hits to 34131 proteins in 2444 species: Archae - 798; Bacteria - 22429; Metazoa - 974; Fungi - 991; Plant…
NewQC-Run20161204_mean_Relative_root_growth_rate_day003-day004.csv	1	23749383	4.26614e-07	1	0.021977	23747304	23749053	+	-2079	downstream	AT1G64000	gene	WRKY56	WRKY DNA-binding protein 56	None	ID=AT1G64000;Note=protein_coding_gene;Name=AT1G64000
NewQC-Run20161204_mean_Relative_root_growth_rate_day003-day004.csv	1	23749383	4.26614e-07	1	0.021977	23747304	23749053	+	-2079	downstream	AT1G64000.1	mRNA	WRKY56	WRKY DNA-binding protein 56	WRKY DNA-binding protein 56	WRKY DNA-binding protein 56 (WRKY56); CONTAINS InterPro DOMAIN/s: DNA-binding WRKY (InterPro:IPR003657); BEST Arabidopsis thaliana protein match is: WRKY DNA-binding protein 24 (TAIR:AT5G41570.1); Has 3510 Blast hits to 3053 proteins in 190 species: Archae - 0; Bacteria - 0; Metazoa - 0; Fungi - 0; Plants - 3491; Viruses - 0; Other Eukaryotes - 19 (source: NCBI BLink).
NewQC-Run20161204_mean_Relative_root_growth_rate_day003-day004.csv	1	23749383	4.26614e-07	1	0.021977	23738691	23740364	-	-9019	upstream	AT1G63970	gene	MECPS	2C-METHYL-D-ERYTHRITOL 2,4-CYCLODIPHOSPHATE SYNTHASE	None	ID=AT1G63970;Note=protein_coding_gene;Name=AT1G63970
NewQC-Run20161204_mean_Relative_root_growth_rate_day003-day004.csv	1	23749383	4.26614e-07	1	0.021977	23738691	23740364	-	-9019	upstream	AT1G63970.1	mRNA	MECPS	2C-METHYL-D-ERYTHRITOL 2,4-CYCLODIPHOSPHATE SYNTHASE	isoprenoid F	isoprenoid F (ISPF); FUNCTIONS IN: 2-C-methyl-D-erythritol 2,4-cyclodiphosphate synthase activity; INVOLVED IN: chlorophyll biosynthetic process, carotenoid biosynthetic process, response to light stimulus, isopentenyl diphosphate biosynthetic process, mevalonate-independent pathway; LOCATED IN: chloroplast stroma, chloroplast; EXPRESSED IN: 23 plant structures; EXPRESSED DURING: 13 growth stages…
NewQC-Run20161204_mean_Relative_root_growth_rate_day003-day004.csv	1	23749383	4.26614e-07	1	0.021977	23738691	23740336	-	-9047	upstream	AT1G63970.2	mRNA	MECPS	2C-METHYL-D-ERYTHRITOL 2,4-CYCLODIPHOSPHATE SYNTHASE	isoprenoid F	isoprenoid F (ISPF); FUNCTIONS IN: 2-C-methyl-D-erythritol 2,4-cyclodiphosphate synthase activity; INVOLVED IN: chlorophyll biosynthetic process, carotenoid biosynthetic process, response to light stimulus, isopentenyl diphosphate biosynthetic process, mevalonate-independent pathway; LOCATED IN: chloroplast; EXPRESSED IN: 23 plant structures; EXPRESSED DURING: 13 growth stages; CONTAINS InterPro …
NewQC-Run20161204_mean_Relative_root_growth_rate_day003-day004.csv	1	23749383	4.26614e-07	1	0.021977	23742842	23745374	-	-4009	upstream	AT1G63990	gene	SPO11-2	sporulation 11-2	None	ID=AT1G63990;Note=protein_coding_gene;Name=AT1G63990
NewQC-Run20161204_mean_Relative_root_growth_rate_day003-day004.csv	1	23749383	4.26614e-07	1	0.021977	23742842	23745374	-	-4009	upstream	AT1G63990.1	mRNA	SPO11-2	sporulation 11-2	sporulation 11-2	sporulation 11-2 (SPO11-2); FUNCTIONS IN: DNA topoisomerase (ATP-hydrolyzing) activity, DNA binding, catalytic activity, ATP binding; INVOLVED IN: in 11 processes; LOCATED IN: chromosome; CONTAINS InterPro DOMAIN/s: Spo11/DNA topoisomerase VI, subunit A, N-terminal (InterPro:IPR013049), Spo11/DNA topoisomerase VI, subunit A (InterPro:IPR002815); BEST Arabidopsis thaliana protein match is: Spo11/D…
NewQC-Run20161204_mean_Relative_root_growth_rate_day003-day004.csv	1	23749383	4.26614e-07	1	0.021977	23750884	23751441	-	2058	downstream	AT1G64010	gene	None	None	None	ID=AT1G64010;Note=protein_coding_gene;Name=AT1G64010
NewQC-Run20161204_mean_Relative_root_growth_rate_day003-day004.csv	1	23749383	4.26614e-07	1	0.021977	23750884	23751441	-	2058	downstream	AT1G64010.1	mRNA	None	None	Serine protease inhibitor (SERPIN) family protein	Serine protease inhibitor (SERPIN) family protein; FUNCTIONS IN: serine-type endopeptidase inhibitor activity; INVOLVED IN: biological_process unknown; LOCATED IN: cellular_component unknown; CONTAINS InterPro DOMAIN/s: Protease inhibitor I4, serpin, plant (InterPro:IPR015554), Protease inhibitor I4, serpin (InterPro:IPR000215); BEST Arabidopsis thaliana protein match is: Serine protease inhibito…
NewQC-Run20161204_mean_Relative_root_growth_rate_day003-day004.csv	1	23749383	4.26614e-07	1	0.021977	23751756	23752121	-	2738	downstream	AT1G64020	gene	None	None	None	ID=AT1G64020;Note=protein_coding_gene;Name=AT1G64020
NewQC-Run20161204_mean_Relative_root_growth_rate_day003-day004.csv	1	23749383	4.26614e-07	1	0.021977	23751756	23752121	-	2738	downstream	AT1G64020.1	mRNA	None	None	Serine protease inhibitor (SERPIN) family protein	Serine protease inhibitor (SERPIN) family protein; FUNCTIONS IN: serine-type endopeptidase inhibitor activity; INVOLVED IN: biological_process unknown; LOCATED IN: cellular_component unknown; CONTAINS InterPro DOMAIN/s: Protease inhibitor I4, serpin, plant (InterPro:IPR015554), Protease inhibitor I4, serpin (InterPro:IPR000215); BEST Arabidopsis thaliana protein match is: serpin 3 (TAIR:AT1G64030…
NewQC-Run20161204_mean_Relative_root_growth_rate_day003-day004.csv	1	23749383	4.26614e-07	1	0.021977	23752873	23754348	-	4965	downstream	AT1G64030	gene	SRP3	serpin 3	None	ID=AT1G64030;Note=protein_coding_gene;Name=AT1G64030
NewQC-Run20161204_mean_Relative_root_growth_rate_day003-day004.csv	1	23749383	4.26614e-07	1	0.021977	23752873	23754348	-	4965	downstream	AT1G64030.1	mRNA	SRP3	serpin 3	serpin 3	serpin 3 (SRP3); FUNCTIONS IN: serine-type endopeptidase inhibitor activity; INVOLVED IN: DNA repair, response to DNA damage stimulus; LOCATED IN: cytosol; EXPRESSED IN: leaf whorl, sepal, fruit, flower, inflorescence; EXPRESSED DURING: petal differentiation and expansion stage; CONTAINS InterPro DOMAIN/s: Protease inhibitor I4, serpin (InterPro:IPR000215); BEST Arabidopsis thaliana protein match…
NewQC-Run20161204_mean_Relative_root_growth_rate_day003-day004.csv	1	23749383	4.26614e-07	1	0.021977	23755496	23757736	-	8353	downstream	AT1G64035	pseudogene	None	None	None	ID=AT1G64035;Note=pseudogene;Name=AT1G64035
NewQC-Run20161204_mean_Relative_root_growth_rate_day003-day004.csv	1	23749383	4.26614e-07	1	0.021977	23755496	23757736	-	8353	downstream	AT1G64035.1	pseudogenic_transcript	None	None		pseudogene, putative serpin, blastp match of 55% identity and 1.1e-82 P-value to GP|26224736|gb|AAN76362.1||AY158152 serpin-like protein {Citrus x paradisi}
NewQC-Run20161204_mean_Relative_root_growth_rate_day003-day004.csv	1	23749383	4.26614e-07	1	0.021977	23758283	23760558	-	11175	downstream	AT1G64040	gene	TOPP3	type one serine/threonine protein phosphatase 3	None	ID=AT1G64040;Note=protein_coding_gene;Name=AT1G64040
NewQC-Run20161204_mean_Relative_root_growth_rate_day003-day004.csv	1	23749383	4.26614e-07	1	0.021977	23758283	23760558	-	11175	downstream	AT1G64040.1	mRNA	TOPP3	type one serine/threonine protein phosphatase 3	type one serine/threonine protein phosphatase 3	type one serine/threonine protein phosphatase 3 (TOPP3); CONTAINS InterPro DOMAIN/s: Metallophosphoesterase (InterPro:IPR004843), Serine/threonine-specific protein phosphatase/bis(5-nucleosyl)-tetraphosphatase (InterPro:IPR006186); BEST Arabidopsis thaliana protein match is: Calcineurin-like metallo-phosphoesterase superfamily protein (TAIR:AT4G11240.1); Has 6826 Blast hits to 6627 proteins in 48…
NewQC-Run20161204_mean_Root_growth_rate_day003-day004.csv	2	18907944	4.52406e-07	1	0.031074	18894074	18898528	+	-13870	downstream	AT2G45910	gene	None	None	None	ID=AT2G45910;Note=protein_coding_gene;Name=AT2G45910
NewQC-Run20161204_mean_Root_growth_rate_day003-day004.csv	2	18907944	4.52406e-07	1	0.031074	18894074	18898528	+	-13870	downstream	AT2G45910.1	mRNA	None	None	U-box domain-containing protein kinase family protein	U-box domain-containing protein kinase family protein; FUNCTIONS IN: ubiquitin-protein ligase activity, protein serine/threonine kinase activity, protein kinase activity, kinase activity, ATP binding; INVOLVED IN: protein amino acid phosphorylation, response to stress, protein ubiquitination; LOCATED IN: ubiquitin ligase complex; EXPRESSED IN: 22 plant structures; EXPRESSED DURING: 13 growth stag…
NewQC-Run20161204_mean_Root_growth_rate_day003-day004.csv	2	18907944	4.52406e-07	1	0.031074	18899084	18901303	+	-8860	downstream	AT2G45920	gene	None	None	None	ID=AT2G45920;Note=protein_coding_gene;Name=AT2G45920
NewQC-Run20161204_mean_Root_growth_rate_day003-day004.csv	2	18907944	4.52406e-07	1	0.031074	18899084	18901303	+	-8860	downstream	AT2G45920.1	mRNA	None	None	U-box domain-containing protein	U-box domain-containing protein; FUNCTIONS IN: ubiquitin-protein ligase activity; INVOLVED IN: protein ubiquitination; LOCATED IN: ubiquitin ligase complex; EXPRESSED IN: 19 plant structures; EXPRESSED DURING: 7 growth stages; CONTAINS InterPro DOMAIN/s: U box domain (InterPro:IPR003613); BEST Arabidopsis thaliana protein match is: RING/U-box superfamily protein (TAIR:AT3G61390.2); Has 35333 Blas…
NewQC-Run20161204_mean_Root_growth_rate_day003-day004.csv	2	18907944	4.52406e-07	1	0.031074	18903013	18904325	+	-4931	downstream	AT2G45940	gene	None	None	None	ID=AT2G45940;Note=protein_coding_gene;Name=AT2G45940
NewQC-Run20161204_mean_Root_growth_rate_day003-day004.csv	2	18907944	4.52406e-07	1	0.031074	18903013	18904325	+	-4931	downstream	AT2G45940.1	mRNA	None	None	Protein of unknown function (DUF295)	Protein of unknown function (DUF295); CONTAINS InterPro DOMAIN/s: Protein of unknown function DUF295 (InterPro:IPR005174); BEST Arabidopsis thaliana protein match is: Protein of unknown function (DUF295) (TAIR:AT4G16080.1); Has 236 Blast hits to 228 proteins in 7 species: Archae - 0; Bacteria - 0; Metazoa - 0; Fungi - 0; Plants - 236; Viruses - 0; Other Eukaryotes - 0 (source: NCBI BLink).
NewQC-Run20161204_mean_Root_growth_rate_day003-day004.csv	2	18907944	4.52406e-07	1	0.031074	18910295	18911982	+	2351	upstream	AT2G45960	gene	TMP-A	TRANSMEMBRANE PROTEIN A	None	ID=AT2G45960;Note=protein_coding_gene;Name=AT2G45960
NewQC-Run20161204_mean_Root_growth_rate_day003-day004.csv	2	18907944	4.52406e-07	1	0.031074	18910295	18911982	+	2351	upstream	AT2G45960.1	mRNA	TMP-A	TRANSMEMBRANE PROTEIN A	plasma membrane intrinsic protein 1B	plasma membrane intrinsic protein 1B (PIP1B); FUNCTIONS IN: water channel activity; INVOLVED IN: response to water deprivation, response to salt stress, transport, water transport; LOCATED IN: anchored to plasma membrane, plasma membrane, chloroplast, vacuole, membrane; EXPRESSED IN: 24 plant structures; EXPRESSED DURING: 14 growth stages; CONTAINS InterPro DOMAIN/s: Major intrinsic protein, cons…
NewQC-Run20161204_mean_Root_growth_rate_day003-day004.csv	2	18907944	4.52406e-07	1	0.031074	18910295	18911982	+	2351	upstream	AT2G45960.2	mRNA	TMP-A	TRANSMEMBRANE PROTEIN A	plasma membrane intrinsic protein 1B	plasma membrane intrinsic protein 1B (PIP1B); FUNCTIONS IN: water channel activity; INVOLVED IN: response to water deprivation, response to salt stress, transport, water transport; LOCATED IN: plasma membrane, membrane; EXPRESSED IN: 24 plant structures; EXPRESSED DURING: 14 growth stages; CONTAINS InterPro DOMAIN/s: Major intrinsic protein, conserved site (InterPro:IPR022357), Aquaporin (InterPr…
NewQC-Run20161204_mean_Root_growth_rate_day003-day004.csv	2	18907944	4.52406e-07	1	0.031074	18910295	18911982	+	2351	upstream	AT2G45960.3	mRNA	TMP-A	TRANSMEMBRANE PROTEIN A	plasma membrane intrinsic protein 1B	plasma membrane intrinsic protein 1B (PIP1B); FUNCTIONS IN: water channel activity; INVOLVED IN: response to water deprivation, response to salt stress, transport, water transport; LOCATED IN: plasma membrane, membrane; EXPRESSED IN: 24 plant structures; EXPRESSED DURING: 14 growth stages; CONTAINS InterPro DOMAIN/s: Major intrinsic protein, conserved site (InterPro:IPR022357), Aquaporin (InterPr…
NewQC-Run20161204_mean_Root_growth_rate_day003-day004.csv	2	18907944	4.52406e-07	1	0.031074	18901392	18902798	-	-5146	upstream	AT2G45930	gene	None	None	None	ID=AT2G45930;Note=protein_coding_gene;Name=AT2G45930
NewQC-Run20161204_mean_Root_growth_rate_day003-day004.csv	2	18907944	4.52406e-07	1	0.031074	18901392	18902798	-	-5146	upstream	AT2G45930.1	mRNA	None	None		unknown protein; FUNCTIONS IN: molecular_function unknown; INVOLVED IN: biological_process unknown; LOCATED IN: mitochondrion; BEST Arabidopsis thaliana protein match is: unknown protein (TAIR:AT4G16090.1); Has 161 Blast hits to 161 proteins in 2 species: Archae - 0; Bacteria - 0; Metazoa - 0; Fungi - 0; Plants - 161; Viruses - 0; Other Eukaryotes - 0 (source: NCBI BLink).
NewQC-Run20161204_mean_Root_growth_rate_day003-day004.csv	2	18907944	4.52406e-07	1	0.031074	18904324	18907814	-	-130	upstream	AT2G45950	gene	SK20	SKP1-like 20	None	ID=AT2G45950;Note=protein_coding_gene;Name=AT2G45950
NewQC-Run20161204_mean_Root_growth_rate_day003-day004.csv	2	18907944	4.52406e-07	1	0.031074	18904324	18907814	-	-130	upstream	AT2G45950.1	mRNA	SK20	SKP1-like 20	SKP1-like 20	SKP1-like 20 (SK20); FUNCTIONS IN: ubiquitin-protein ligase activity; INVOLVED IN: ubiquitin-dependent protein catabolic process; LOCATED IN: SCF ubiquitin ligase complex; EXPRESSED IN: 7 plant structures; EXPRESSED DURING: L mature pollen stage, M germinated pollen stage, seedling growth; CONTAINS InterPro DOMAIN/s: SKP1 component, dimerisation (InterPro:IPR016072), SKP1 component (InterPro:IPR0…
NewQC-Run20161204_mean_Root_growth_rate_day003-day004.csv	2	18907944	4.52406e-07	1	0.031074	18904324	18907814	-	-130	upstream	AT2G45950.2	mRNA	SK20	SKP1-like 20	SKP1-like 20	SKP1-like 20 (SK20); FUNCTIONS IN: ubiquitin-protein ligase activity; INVOLVED IN: ubiquitin-dependent protein catabolic process; LOCATED IN: SCF ubiquitin ligase complex; EXPRESSED IN: 7 plant structures; EXPRESSED DURING: L mature pollen stage, M germinated pollen stage, seedling growth; CONTAINS InterPro DOMAIN/s: SKP1 component, dimerisation (InterPro:IPR016072), SKP1 component (InterPro:IPR0…
NewQC-Run20161204_mean_Root_growth_rate_day003-day004.csv	2	18907944	4.52406e-07	1	0.031074	18912260	18914739	-	6795	downstream	AT2G45970	gene	LCR	LACERATA	None	ID=AT2G45970;Note=protein_coding_gene;Name=AT2G45970
NewQC-Run20161204_mean_Root_growth_rate_day003-day004.csv	2	18907944	4.52406e-07	1	0.031074	18912260	18914739	-	6795	downstream	AT2G45970.1	mRNA	LCR	LACERATA	cytochrome P450, family 86, subfamily A, polypeptide 8	cytochrome P450, family 86, subfamily A, polypeptide 8 (CYP86A8); FUNCTIONS IN: alkane 1-monooxygenase activity, oxygen binding; INVOLVED IN: fatty acid metabolic process; LOCATED IN: endomembrane system; EXPRESSED IN: 13 plant structures; EXPRESSED DURING: 7 growth stages; CONTAINS InterPro DOMAIN/s: Cytochrome P450 (InterPro:IPR001128), Cytochrome P450, E-class, group I (InterPro:IPR002401), Cy…
NewQC-Run20161204_mean_Root_growth_rate_day003-day004.csv	2	18907944	4.52406e-07	1	0.031074	18917352	18919109	-	11165	downstream	AT2G45980	gene	ATI1	ATG8-interacting protein 1	None	ID=AT2G45980;Note=protein_coding_gene;Name=AT2G45980
NewQC-Run20161204_mean_Root_growth_rate_day003-day004.csv	2	18907944	4.52406e-07	1	0.031074	18917352	18919109	-	11165	downstream	AT2G45980.1	mRNA	ATI1	ATG8-interacting protein 1		unknown protein; FUNCTIONS IN: molecular_function unknown; INVOLVED IN: biological_process unknown; LOCATED IN: cellular_component unknown; EXPRESSED IN: 25 plant structures; EXPRESSED DURING: 15 growth stages; BEST Arabidopsis thaliana protein match is: unknown protein (TAIR:AT4G00355.2); Has 93 Blast hits to 90 proteins in 15 species: Archae - 0; Bacteria - 0; Metazoa - 0; Fungi - 0; Plants - 9…
NewQC-Run20161204_mean_Relative_root_growth_rate_day002-day003.csv	1	24193373	7.13034e-07	1	0.014693	24189464	24190026	+	-3909	downstream	AT1G65113	gene	SCRL2	SCR-like 2	None	ID=AT1G65113;Note=protein_coding_gene;Name=AT1G65113
NewQC-Run20161204_mean_Relative_root_growth_rate_day002-day003.csv	1	24193373	7.13034e-07	1	0.014693	24189464	24190026	+	-3909	downstream	AT1G65113.1	mRNA	SCRL2	SCR-like 2	SCR-like 2	SCR-like 2 (SCRL2); INVOLVED IN: signal transduction; LOCATED IN: endomembrane system; CONTAINS InterPro DOMAIN/s: Plant self-incompatibility response (InterPro:IPR010682); BEST Arabidopsis thaliana protein match is: SCR-like 1 (TAIR:AT4G10457.1); Has 35333 Blast hits to 34131 proteins in 2444 species: Archae - 798; Bacteria - 22429; Metazoa - 974; Fungi - 991; Plants - 531; Viruses - 0; Other Eu…
NewQC-Run20161204_mean_Relative_root_growth_rate_day002-day003.csv	1	24193373	7.13034e-07	1	0.014693	24201617	24203226	+	8244	upstream	AT1G65140	gene	None	None	None	ID=AT1G65140;Note=protein_coding_gene;Name=AT1G65140
NewQC-Run20161204_mean_Relative_root_growth_rate_day002-day003.csv	1	24193373	7.13034e-07	1	0.014693	24201617	24203226	+	8244	upstream	AT1G65140.1	mRNA	None	None	Ubiquitin carboxyl-terminal hydrolase family protein	Ubiquitin carboxyl-terminal hydrolase family protein; FUNCTIONS IN: ubiquitin thiolesterase activity; INVOLVED IN: ubiquitin-dependent protein catabolic process; LOCATED IN: cellular_component unknown; CONTAINS InterPro DOMAIN/s: Peptidase C19, ubiquitin carboxyl-terminal hydrolase 2 (InterPro:IPR001394); BEST Arabidopsis thaliana protein match is: Ubiquitin carboxyl-terminal hydrolase family pro…
NewQC-Run20161204_mean_Relative_root_growth_rate_day002-day003.csv	1	24193373	7.13034e-07	1	0.014693	24183959	24188330	-	-5043	upstream	AT1G65110	gene	None	None	None	ID=AT1G65110;Note=protein_coding_gene;Name=AT1G65110
NewQC-Run20161204_mean_Relative_root_growth_rate_day002-day003.csv	1	24193373	7.13034e-07	1	0.014693	24183959	24188330	-	-5043	upstream	AT1G65110.1	mRNA	None	None	Ubiquitin carboxyl-terminal hydrolase-related protein	Ubiquitin carboxyl-terminal hydrolase-related protein; FUNCTIONS IN: ubiquitin thiolesterase activity, zinc ion binding; INVOLVED IN: ubiquitin-dependent protein catabolic process; LOCATED IN: intracellular; CONTAINS InterPro DOMAIN/s: Protein of unknown function DUF627 (InterPro:IPR006866), Peptidase C19, ubiquitin carboxyl-terminal hydrolase 2 (InterPro:IPR001394), Zinc finger, C2H2-type (Inter…
NewQC-Run20161204_mean_Relative_root_growth_rate_day002-day003.csv	1	24193373	7.13034e-07	1	0.014693	24191348	24196073	-	2700	in gene	AT1G65120	gene	None	None	None	ID=AT1G65120;Note=protein_coding_gene;Name=AT1G65120
NewQC-Run20161204_mean_Relative_root_growth_rate_day002-day003.csv	1	24193373	7.13034e-07	1	0.014693	24191348	24196073	-	2700	in gene	AT1G65120.1	mRNA	None	None	Ubiquitin carboxyl-terminal hydrolase-related protein	Ubiquitin carboxyl-terminal hydrolase-related protein; FUNCTIONS IN: ubiquitin thiolesterase activity, zinc ion binding; INVOLVED IN: ubiquitin-dependent protein catabolic process; LOCATED IN: intracellular; CONTAINS InterPro DOMAIN/s: Zinc finger, C2H2-like (InterPro:IPR015880), Protein of unknown function DUF627 (InterPro:IPR006866), Peptidase C19, ubiquitin carboxyl-terminal hydrolase 2 (Inter…
NewQC-Run20161204_mean_Relative_root_growth_rate_day002-day003.csv	1	24193373	7.13034e-07	1	0.014693	24191348	24196073	-	2700	in gene	AT1G65120.2	mRNA	None	None	Ubiquitin carboxyl-terminal hydrolase-related protein	Ubiquitin carboxyl-terminal hydrolase-related protein; FUNCTIONS IN: ubiquitin thiolesterase activity, zinc ion binding; INVOLVED IN: ubiquitin-dependent protein catabolic process; LOCATED IN: intracellular; CONTAINS InterPro DOMAIN/s: Protein of unknown function DUF627 (InterPro:IPR006866), Peptidase C19, ubiquitin carboxyl-terminal hydrolase 2 (InterPro:IPR001394), Zinc finger, C2H2-type (Inter…
NewQC-Run20161204_mean_Relative_root_growth_rate_day002-day003.csv	1	24193373	7.13034e-07	1	0.014693	24196472	24201022	-	7649	downstream	AT1G65130	gene	None	None	None	ID=AT1G65130;Note=protein_coding_gene;Name=AT1G65130
NewQC-Run20161204_mean_Relative_root_growth_rate_day002-day003.csv	1	24193373	7.13034e-07	1	0.014693	24196472	24201022	-	7649	downstream	AT1G65130.1	mRNA	None	None	Ubiquitin carboxyl-terminal hydrolase-related protein	Ubiquitin carboxyl-terminal hydrolase-related protein; FUNCTIONS IN: ubiquitin thiolesterase activity, zinc ion binding; INVOLVED IN: ubiquitin-dependent protein catabolic process; LOCATED IN: intracellular; EXPRESSED IN: 8 plant structures; EXPRESSED DURING: 4 anthesis, petal differentiation and expansion stage, E expanded cotyledon stage; CONTAINS InterPro DOMAIN/s: Protein of unknown function …
NewQC-Run20161204_median_Relative_root_growth_rate_day004-day005.csv	2	5514552	7.90305e-07	1	0.012527	5511562	5513265	+	-2990	downstream	AT2G13290	gene	None	None	None	ID=AT2G13290;Note=protein_coding_gene;Name=AT2G13290
NewQC-Run20161204_median_Relative_root_growth_rate_day004-day005.csv	2	5514552	7.90305e-07	1	0.012527	5511562	5513265	+	-2990	downstream	AT2G13290.1	mRNA	None	None	beta-1,4-N-acetylglucosaminyltransferase family protein	beta-1,4-N-acetylglucosaminyltransferase family protein; FUNCTIONS IN: transferase activity, transferring glycosyl groups, acetylglucosaminyltransferase activity; INVOLVED IN: protein amino acid N-linked glycosylation; LOCATED IN: endomembrane system, membrane; EXPRESSED IN: 14 plant structures; EXPRESSED DURING: 9 growth stages; CONTAINS InterPro DOMAIN/s: Glycosyl transferase, family 17 (InterP…
NewQC-Run20161204_median_Relative_root_growth_rate_day004-day005.csv	2	5514552	7.90305e-07	1	0.012527	5511596	5513265	+	-2956	downstream	AT2G13290.2	mRNA	None	None	beta-1,4-N-acetylglucosaminyltransferase family protein	beta-1,4-N-acetylglucosaminyltransferase family protein; FUNCTIONS IN: transferase activity, transferring glycosyl groups, acetylglucosaminyltransferase activity; INVOLVED IN: protein amino acid N-linked glycosylation; LOCATED IN: endomembrane system, membrane; EXPRESSED IN: 14 plant structures; EXPRESSED DURING: 9 growth stages; CONTAINS InterPro DOMAIN/s: Glycosyl transferase, family 17 (InterP…
NewQC-Run20161204_median_Relative_root_growth_rate_day004-day005.csv	2	5514552	7.90305e-07	1	0.012527	5509322	5511099	-	-3453	upstream	AT2G13280	transposable_element_gene	None	None	None	ID=AT2G13280;Note=transposable_element_gene;Name=AT2G13280;Derives_from=AT2TE22295
NewQC-Run20161204_median_Relative_root_growth_rate_day004-day005.csv	2	5514552	7.90305e-07	1	0.012527	5509322	5511099	-	-3453	upstream	AT2G13280.1	mRNA_TE_gene	None	None	transposable element gene	pseudogene, similar to putative reverse transcriptase, blastp match of 27% identity and 7.6e-27 P-value to GP|20279456|gb|AAM18736.1|AC092548_14|AC092548 putative reverse transcriptase {Oryza sativa (japonica cultivar-group)}
NewQC-Run20161204_median_Relative_root_growth_rate_day004-day005.csv	2	5514552	7.90305e-07	1	0.012527	5514094	5514635	-	83	in gene	AT2G13295	gene	None	None	None	ID=AT2G13295;Note=protein_coding_gene;Name=AT2G13295
NewQC-Run20161204_median_Relative_root_growth_rate_day004-day005.csv	2	5514552	7.90305e-07	1	0.012527	5514094	5514635	-	83	in gene	AT2G13295.1	mRNA	None	None		LOCATED IN: endomembrane system; BEST Arabidopsis thaliana protein match is: Bifunctional inhibitor/lipid-transfer protein/seed storage 2S albumin superfamily protein (TAIR:AT5G56480.1); Has 26 Blast hits to 24 proteins in 3 species: Archae - 0; Bacteria - 0; Metazoa - 0; Fungi - 0; Plants - 26; Viruses - 0; Other Eukaryotes - 0 (source: NCBI BLink).
NewQC-Run20161204_median_Relative_root_growth_rate_day004-day005.csv	2	5514552	7.90305e-07	1	0.012527	5517589	5520081	-	5529	downstream	AT2G13300	transposable_element_gene	None	None	None	ID=AT2G13300;Note=transposable_element_gene;Name=AT2G13300;Derives_from=AT2TE22315
NewQC-Run20161204_median_Relative_root_growth_rate_day004-day005.csv	2	5514552	7.90305e-07	1	0.012527	5517589	5520081	-	5529	downstream	AT2G13300.1	mRNA_TE_gene	None	None	transposable element gene	non-LTR retrotransposon family (LINE), has a 1.8e-11 P-value blast match to GB:AAB41224 ORF2 (LINE-element) (Rattus norvegicus)
NewQC-Run20161204_median_Relative_root_growth_rate_day004-day005.csv	2	5514552	7.90305e-07	1	0.012527	5524129	5526270	-	11718	downstream	AT2G13310	transposable_element_gene	None	None	None	ID=AT2G13310;Note=transposable_element_gene;Name=AT2G13310;Derives_from=AT2TE22335
NewQC-Run20161204_median_Relative_root_growth_rate_day004-day005.csv	2	5514552	7.90305e-07	1	0.012527	5524129	5526270	-	11718	downstream	AT2G13310.1	mRNA_TE_gene	None	None	transposable element gene	CACTA-like transposase family (Ptta/En/Spm), has a 1.3e-123 P-value blast match to At5g36655.1/81-333 CACTA-like transposase family (Ptta/En/Spm) (CACTA-element) (Arabidopsis thaliana)
NewQC-Run20161204_median_Relative_root_growth_rate_day004-day005.csv	2	5514552	7.90305e-07	1	0.012527	5508664	5508837	-	-5715	upstream	sORF2527	sorf	None	None	None	sORF2527.1;protein_coding
NewQC-Run20161204_mean_Relative_root_growth_rate_day002-day003.csv	1	24190416	8.17018e-07	1	0.015264	24176582	24180871	+	-13834	downstream	AT1G65080	gene	None	None	None	ID=AT1G65080;Note=protein_coding_gene;Name=AT1G65080
NewQC-Run20161204_mean_Relative_root_growth_rate_day002-day003.csv	1	24190416	8.17018e-07	1	0.015264	24176582	24180871	+	-13834	downstream	AT1G65080.1	mRNA	None	None	Membrane insertion protein, OxaA/YidC with tetratricopeptide repeat domain	Membrane insertion protein, OxaA/YidC with tetratricopeptide repeat domain; FUNCTIONS IN: binding; INVOLVED IN: protein insertion into membrane; LOCATED IN: membrane; EXPRESSED IN: 18 plant structures; EXPRESSED DURING: 11 growth stages; CONTAINS InterPro DOMAIN/s: Tetratricopeptide-like helical (InterPro:IPR011990), Membrane insertion protein, OxaA/YidC (InterPro:IPR001708), Tetratricopeptide re…
NewQC-Run20161204_mean_Relative_root_growth_rate_day002-day003.csv	1	24190416	8.17018e-07	1	0.015264	24189464	24190026	+	-952	downstream	AT1G65113	gene	SCRL2	SCR-like 2	None	ID=AT1G65113;Note=protein_coding_gene;Name=AT1G65113
NewQC-Run20161204_mean_Relative_root_growth_rate_day002-day003.csv	1	24190416	8.17018e-07	1	0.015264	24189464	24190026	+	-952	downstream	AT1G65113.1	mRNA	SCRL2	SCR-like 2	SCR-like 2	SCR-like 2 (SCRL2); INVOLVED IN: signal transduction; LOCATED IN: endomembrane system; CONTAINS InterPro DOMAIN/s: Plant self-incompatibility response (InterPro:IPR010682); BEST Arabidopsis thaliana protein match is: SCR-like 1 (TAIR:AT4G10457.1); Has 35333 Blast hits to 34131 proteins in 2444 species: Archae - 798; Bacteria - 22429; Metazoa - 974; Fungi - 991; Plants - 531; Viruses - 0; Other Eu…
NewQC-Run20161204_mean_Relative_root_growth_rate_day002-day003.csv	1	24190416	8.17018e-07	1	0.015264	24180830	24183300	-	-7116	upstream	AT1G65090	gene	None	None	None	ID=AT1G65090;Note=protein_coding_gene;Name=AT1G65090
NewQC-Run20161204_mean_Relative_root_growth_rate_day002-day003.csv	1	24190416	8.17018e-07	1	0.015264	24180830	24183203	-	-7213	upstream	AT1G65090.1	mRNA	None	None		unknown protein; BEST Arabidopsis thaliana protein match is: unknown protein (TAIR:AT5G36100.1); Has 1435 Blast hits to 1033 proteins in 192 species: Archae - 0; Bacteria - 61; Metazoa - 511; Fungi - 123; Plants - 100; Viruses - 42; Other Eukaryotes - 598 (source: NCBI BLink).
NewQC-Run20161204_mean_Relative_root_growth_rate_day002-day003.csv	1	24190416	8.17018e-07	1	0.015264	24180830	24183199	-	-7217	upstream	AT1G65090.2	mRNA	None	None		unknown protein; FUNCTIONS IN: molecular_function unknown; INVOLVED IN: biological_process unknown; LOCATED IN: cellular_component unknown; BEST Arabidopsis thaliana protein match is: unknown protein (TAIR:AT5G36100.1); Has 1234 Blast hits to 904 proteins in 178 species: Archae - 0; Bacteria - 58; Metazoa - 431; Fungi - 95; Plants - 83; Viruses - 38; Other Eukaryotes - 529 (source: NCBI BLink).
NewQC-Run20161204_mean_Relative_root_growth_rate_day002-day003.csv	1	24190416	8.17018e-07	1	0.015264	24180876	24183300	-	-7116	upstream	AT1G65090.3	mRNA	None	None		unknown protein; FUNCTIONS IN: molecular_function unknown; INVOLVED IN: biological_process unknown; LOCATED IN: cellular_component unknown; BEST Arabidopsis thaliana protein match is: unknown protein (TAIR:AT5G36100.1).
NewQC-Run20161204_mean_Relative_root_growth_rate_day002-day003.csv	1	24190416	8.17018e-07	1	0.015264	24183959	24188330	-	-2086	upstream	AT1G65110	gene	None	None	None	ID=AT1G65110;Note=protein_coding_gene;Name=AT1G65110
NewQC-Run20161204_mean_Relative_root_growth_rate_day002-day003.csv	1	24190416	8.17018e-07	1	0.015264	24183959	24188330	-	-2086	upstream	AT1G65110.1	mRNA	None	None	Ubiquitin carboxyl-terminal hydrolase-related protein	Ubiquitin carboxyl-terminal hydrolase-related protein; FUNCTIONS IN: ubiquitin thiolesterase activity, zinc ion binding; INVOLVED IN: ubiquitin-dependent protein catabolic process; LOCATED IN: intracellular; CONTAINS InterPro DOMAIN/s: Protein of unknown function DUF627 (InterPro:IPR006866), Peptidase C19, ubiquitin carboxyl-terminal hydrolase 2 (InterPro:IPR001394), Zinc finger, C2H2-type (Inter…
NewQC-Run20161204_mean_Relative_root_growth_rate_day002-day003.csv	1	24190416	8.17018e-07	1	0.015264	24191348	24196073	-	5657	downstream	AT1G65120	gene	None	None	None	ID=AT1G65120;Note=protein_coding_gene;Name=AT1G65120
NewQC-Run20161204_mean_Relative_root_growth_rate_day002-day003.csv	1	24190416	8.17018e-07	1	0.015264	24191348	24196073	-	5657	downstream	AT1G65120.1	mRNA	None	None	Ubiquitin carboxyl-terminal hydrolase-related protein	Ubiquitin carboxyl-terminal hydrolase-related protein; FUNCTIONS IN: ubiquitin thiolesterase activity, zinc ion binding; INVOLVED IN: ubiquitin-dependent protein catabolic process; LOCATED IN: intracellular; CONTAINS InterPro DOMAIN/s: Zinc finger, C2H2-like (InterPro:IPR015880), Protein of unknown function DUF627 (InterPro:IPR006866), Peptidase C19, ubiquitin carboxyl-terminal hydrolase 2 (Inter…
NewQC-Run20161204_mean_Relative_root_growth_rate_day002-day003.csv	1	24190416	8.17018e-07	1	0.015264	24191348	24196073	-	5657	downstream	AT1G65120.2	mRNA	None	None	Ubiquitin carboxyl-terminal hydrolase-related protein	Ubiquitin carboxyl-terminal hydrolase-related protein; FUNCTIONS IN: ubiquitin thiolesterase activity, zinc ion binding; INVOLVED IN: ubiquitin-dependent protein catabolic process; LOCATED IN: intracellular; CONTAINS InterPro DOMAIN/s: Protein of unknown function DUF627 (InterPro:IPR006866), Peptidase C19, ubiquitin carboxyl-terminal hydrolase 2 (InterPro:IPR001394), Zinc finger, C2H2-type (Inter…
NewQC-Run20161204_mean_Relative_root_growth_rate_day002-day003.csv	1	24190416	8.17018e-07	1	0.015264	24196472	24201022	-	10606	downstream	AT1G65130	gene	None	None	None	ID=AT1G65130;Note=protein_coding_gene;Name=AT1G65130
NewQC-Run20161204_mean_Relative_root_growth_rate_day002-day003.csv	1	24190416	8.17018e-07	1	0.015264	24196472	24201022	-	10606	downstream	AT1G65130.1	mRNA	None	None	Ubiquitin carboxyl-terminal hydrolase-related protein	Ubiquitin carboxyl-terminal hydrolase-related protein; FUNCTIONS IN: ubiquitin thiolesterase activity, zinc ion binding; INVOLVED IN: ubiquitin-dependent protein catabolic process; LOCATED IN: intracellular; EXPRESSED IN: 8 plant structures; EXPRESSED DURING: 4 anthesis, petal differentiation and expansion stage, E expanded cotyledon stage; CONTAINS InterPro DOMAIN/s: Protein of unknown function …
NewQC-Run20161204_mean_Relative_root_growth_rate_day002-day003.csv	2	8436350	8.88879e-07	1	0.015264	8426206	8429736	+	-10144	downstream	AT2G19450	gene	TAG1	TRIACYLGLYCEROL BIOSYNTHESIS DEFECT 1	None	ID=AT2G19450;Note=protein_coding_gene;Name=AT2G19450
NewQC-Run20161204_mean_Relative_root_growth_rate_day002-day003.csv	2	8436350	8.88879e-07	1	0.015264	8426206	8429736	+	-10144	downstream	AT2G19450.1	mRNA	TAG1	TRIACYLGLYCEROL BIOSYNTHESIS DEFECT 1	membrane bound O-acyl transferase (MBOAT) family protein	TRIACYLGLYCEROL BIOSYNTHESIS DEFECT 1 (TAG1); CONTAINS InterPro DOMAIN/s: Membrane bound O-acyl transferase, MBOAT (InterPro:IPR004299); Has 951 Blast hits to 945 proteins in 279 species: Archae - 0; Bacteria - 104; Metazoa - 315; Fungi - 305; Plants - 83; Viruses - 0; Other Eukaryotes - 144 (source: NCBI BLink).
NewQC-Run20161204_mean_Relative_root_growth_rate_day002-day003.csv	2	8436350	8.88879e-07	1	0.015264	8431482	8432105	+	-4868	downstream	AT2G19460	gene	None	None	None	ID=AT2G19460;Note=protein_coding_gene;Name=AT2G19460
NewQC-Run20161204_mean_Relative_root_growth_rate_day002-day003.csv	2	8436350	8.88879e-07	1	0.015264	8431482	8432105	+	-4868	downstream	AT2G19460.1	mRNA	None	None	Protein of unknown function (DUF3511)	Protein of unknown function (DUF3511); CONTAINS InterPro DOMAIN/s: Protein of unknown function DUF3511 (InterPro:IPR021899); BEST Arabidopsis thaliana protein match is: Protein of unknown function (DUF3511) (TAIR:AT5G11970.1); Has 207 Blast hits to 207 proteins in 14 species: Archae - 0; Bacteria - 0; Metazoa - 0; Fungi - 0; Plants - 207; Viruses - 0; Other Eukaryotes - 0 (source: NCBI BLink).
NewQC-Run20161204_mean_Relative_root_growth_rate_day002-day003.csv	2	8436350	8.88879e-07	1	0.015264	8438393	8441384	+	2043	upstream	AT2G19480	gene	NFA2	NUCLEOSOME/CHROMATIN ASSEMBLY FACTOR GROUP A 2	None	ID=AT2G19480;Note=protein_coding_gene;Name=AT2G19480
NewQC-Run20161204_mean_Relative_root_growth_rate_day002-day003.csv	2	8436350	8.88879e-07	1	0.015264	8438456	8441348	+	2106	upstream	AT2G19480.1	mRNA	NFA2	NUCLEOSOME/CHROMATIN ASSEMBLY FACTOR GROUP A 2	nucleosome assembly protein 1;2	nucleosome assembly protein 1;2 (NAP1;2); FUNCTIONS IN: DNA binding; INVOLVED IN: DNA repair, response to cadmium ion, DNA mediated transformation, nucleosome assembly; LOCATED IN: nucleus, plasma membrane, cytoplasm; EXPRESSED IN: 26 plant structures; EXPRESSED DURING: 15 growth stages; CONTAINS InterPro DOMAIN/s: Nucleosome assembly protein (NAP) (InterPro:IPR002164); BEST Arabidopsis thaliana …
NewQC-Run20161204_mean_Relative_root_growth_rate_day002-day003.csv	2	8436350	8.88879e-07	1	0.015264	8438456	8441348	+	2106	upstream	AT2G19480.2	mRNA	NFA2	NUCLEOSOME/CHROMATIN ASSEMBLY FACTOR GROUP A 2	nucleosome assembly protein 1;2	nucleosome assembly protein 1;2 (NAP1;2); FUNCTIONS IN: binding, DNA binding; INVOLVED IN: DNA repair, DNA mediated transformation, nucleosome assembly; LOCATED IN: nucleus, plasma membrane, cytoplasm; EXPRESSED IN: 25 plant structures; EXPRESSED DURING: 15 growth stages; CONTAINS InterPro DOMAIN/s: Armadillo-type fold (InterPro:IPR016024), Nucleosome assembly protein (NAP) (InterPro:IPR002164); …
NewQC-Run20161204_mean_Relative_root_growth_rate_day002-day003.csv	2	8436350	8.88879e-07	1	0.015264	8438393	8441384	+	2043	upstream	AT2G19480.3	mRNA	NFA2	NUCLEOSOME/CHROMATIN ASSEMBLY FACTOR GROUP A 2	nucleosome assembly protein 1;2	nucleosome assembly protein 1;2 (NAP1;2); CONTAINS InterPro DOMAIN/s: Nucleosome assembly protein (NAP) (InterPro:IPR002164); BEST Arabidopsis thaliana protein match is: nucleosome assembly protein 1;3 (TAIR:AT5G56950.1).
NewQC-Run20161204_mean_Relative_root_growth_rate_day002-day003.csv	2	8436350	8.88879e-07	1	0.015264	8441527	8444170	+	5177	upstream	AT2G19490	gene	RECA2	A. thaliana recA homolog 2	None	ID=AT2G19490;Note=protein_coding_gene;Name=AT2G19490
NewQC-Run20161204_mean_Relative_root_growth_rate_day002-day003.csv	2	8436350	8.88879e-07	1	0.015264	8441527	8444170	+	5177	upstream	AT2G19490.1	mRNA	RECA2	A. thaliana recA homolog 2	recA DNA recombination family protein	recA DNA recombination family protein; FUNCTIONS IN: in 6 functions; INVOLVED IN: DNA repair, SOS response, DNA recombination, DNA metabolic process; CONTAINS InterPro DOMAIN/s: DNA recombination/repair protein RecA/RadB, ATP-binding domain (InterPro:IPR020588), ATPase, AAA+ type, core (InterPro:IPR003593), DNA recombination/repair protein RecA, conserved site (InterPro:IPR020584), DNA recombinat…
NewQC-Run20161204_mean_Relative_root_growth_rate_day002-day003.csv	2	8436350	8.88879e-07	1	0.015264	8433611	8436553	-	203	in gene	AT2G19470	gene	ckl5	casein kinase I-like 5	None	ID=AT2G19470;Note=protein_coding_gene;Name=AT2G19470
NewQC-Run20161204_mean_Relative_root_growth_rate_day002-day003.csv	2	8436350	8.88879e-07	1	0.015264	8433611	8436553	-	203	in gene	AT2G19470.1	mRNA	ckl5	casein kinase I-like 5	casein kinase I-like 5	casein kinase I-like 5 (ckl5); FUNCTIONS IN: protein serine/threonine kinase activity, protein kinase activity, kinase activity, ATP binding; INVOLVED IN: protein amino acid phosphorylation; LOCATED IN: cytoplasm; EXPRESSED IN: 24 plant structures; EXPRESSED DURING: 13 growth stages; CONTAINS InterPro DOMAIN/s: Protein kinase, ATP binding site (InterPro:IPR017441), Protein kinase, catalytic domai…
NewQC-Run20161204_mean_Relative_root_growth_rate_day002-day003.csv	2	8436350	8.88879e-07	1	0.015264	8444204	8447355	-	11005	downstream	AT2G19500	gene	CKX2	cytokinin oxidase 2	None	ID=AT2G19500;Note=protein_coding_gene;Name=AT2G19500
NewQC-Run20161204_mean_Relative_root_growth_rate_day002-day003.csv	2	8436350	8.88879e-07	1	0.015264	8444204	8447355	-	11005	downstream	AT2G19500.1	mRNA	CKX2	cytokinin oxidase 2	cytokinin oxidase 2	cytokinin oxidase 2 (CKX2); CONTAINS InterPro DOMAIN/s: Cytokinin dehydrogenase 1, FAD/cytokinin binding domain (InterPro:IPR015345), FAD-binding, type 2 (InterPro:IPR016166), Oxygen oxidoreductase covalent FAD-binding site (InterPro:IPR006093), FAD-linked oxidase-like, C-terminal (InterPro:IPR016164), FAD linked oxidase, N-terminal (InterPro:IPR006094); BEST Arabidopsis thaliana protein match is…
NewQC-Run20161204_median_Relative_root_growth_rate_avg.csv	5	15401974	2.63627e-07	0	0.054323	15404642	15407711	+	2668	upstream	AT5G38470	gene	RAD23D	RADIATION SENSITIVE23D	None	ID=AT5G38470;Note=protein_coding_gene;Name=AT5G38470
NewQC-Run20161204_median_Relative_root_growth_rate_avg.csv	5	15401974	2.63627e-07	0	0.054323	15404642	15407711	+	2668	upstream	AT5G38470.1	mRNA	RAD23D	RADIATION SENSITIVE23D	Rad23 UV excision repair protein family	RADIATION SENSITIVE23D (RAD23D); FUNCTIONS IN: damaged DNA binding, ubiquitin binding, proteasome binding; INVOLVED IN: response to cold, nucleotide-excision repair; LOCATED IN: nucleus; EXPRESSED IN: 26 plant structures; EXPRESSED DURING: 15 growth stages; CONTAINS InterPro DOMAIN/s: Heat shock chaperonin-binding (InterPro:IPR006636), Ubiquitin-associated/translation elongation factor EF1B, N-te…
NewQC-Run20161204_median_Relative_root_growth_rate_avg.csv	5	15401974	2.63627e-07	0	0.054323	15404642	15407711	+	2668	upstream	AT5G38470.2	mRNA	RAD23D	RADIATION SENSITIVE23D	Rad23 UV excision repair protein family	RADIATION SENSITIVE23D (RAD23D); FUNCTIONS IN: damaged DNA binding, ubiquitin binding, proteasome binding; INVOLVED IN: response to cold, nucleotide-excision repair; LOCATED IN: nucleus; EXPRESSED IN: 25 plant structures; EXPRESSED DURING: 15 growth stages; CONTAINS InterPro DOMAIN/s: Heat shock chaperonin-binding (InterPro:IPR006636), Ubiquitin-associated/translation elongation factor EF1B, N-te…
NewQC-Run20161204_median_Relative_root_growth_rate_avg.csv	5	15401974	2.63627e-07	0	0.054323	15409697	15411516	+	7723	upstream	AT5G38480	gene	RCI1	None	None	ID=AT5G38480;Note=protein_coding_gene;Name=AT5G38480
NewQC-Run20161204_median_Relative_root_growth_rate_avg.csv	5	15401974	2.63627e-07	0	0.054323	15409697	15411516	+	7723	upstream	AT5G38480.1	mRNA	RCI1	None	general regulatory factor 3	general regulatory factor 3 (GRF3); FUNCTIONS IN: protein phosphorylated amino acid binding, ATP binding; LOCATED IN: mitochondrion, cell wall, chloroplast, plasma membrane, vacuole; EXPRESSED IN: 25 plant structures; EXPRESSED DURING: 16 growth stages; CONTAINS InterPro DOMAIN/s: 14-3-3 protein (InterPro:IPR000308); BEST Arabidopsis thaliana protein match is: general regulatory factor 7 (TAIR:AT…
NewQC-Run20161204_median_Relative_root_growth_rate_avg.csv	5	15401974	2.63627e-07	0	0.054323	15409697	15411516	+	7723	upstream	AT5G38480.2	mRNA	RCI1	None	general regulatory factor 3	general regulatory factor 3 (GRF3); FUNCTIONS IN: protein phosphorylated amino acid binding, ATP binding; LOCATED IN: mitochondrion, cell wall, chloroplast, plasma membrane, vacuole; EXPRESSED IN: 25 plant structures; EXPRESSED DURING: 16 growth stages; CONTAINS InterPro DOMAIN/s: 14-3-3 protein (InterPro:IPR000308); BEST Arabidopsis thaliana protein match is: general regulatory factor 7 (TAIR:AT…
NewQC-Run20161204_median_Relative_root_growth_rate_avg.csv	5	15401974	2.63627e-07	0	0.054323	15393754	15397279	-	-4695	upstream	AT5G38450	gene	CYP735A1	cytochrome P450, family 735, subfamily A, polypeptide 1	None	ID=AT5G38450;Note=protein_coding_gene;Name=AT5G38450
NewQC-Run20161204_median_Relative_root_growth_rate_avg.csv	5	15401974	2.63627e-07	0	0.054323	15393754	15397279	-	-4695	upstream	AT5G38450.1	mRNA	CYP735A1	cytochrome P450, family 735, subfamily A, polypeptide 1	cytochrome P450, family 735, subfamily A, polypeptide 1	cytochrome P450, family 735, subfamily A, polypeptide 1 (CYP735A1); FUNCTIONS IN: electron carrier activity, monooxygenase activity, iron ion binding, oxygen binding, heme binding; INVOLVED IN: oxidation reduction; LOCATED IN: endomembrane system; EXPRESSED IN: male gametophyte, root, pollen tube; EXPRESSED DURING: M germinated pollen stage; CONTAINS InterPro DOMAIN/s: Cytochrome P450 (InterPro:I…
NewQC-Run20161204_median_Relative_root_growth_rate_avg.csv	5	15401974	2.63627e-07	0	0.054323	15397740	15401095	-	-879	upstream	AT5G38460	gene	None	None	None	ID=AT5G38460;Note=protein_coding_gene;Name=AT5G38460
NewQC-Run20161204_median_Relative_root_growth_rate_avg.csv	5	15401974	2.63627e-07	0	0.054323	15398284	15401026	-	-948	upstream	AT5G38460.1	mRNA	None	None	ALG6, ALG8 glycosyltransferase family	ALG6, ALG8 glycosyltransferase family; FUNCTIONS IN: transferase activity, transferring hexosyl groups, transferase activity, transferring glycosyl groups; LOCATED IN: endoplasmic reticulum membrane; EXPRESSED IN: 20 plant structures; EXPRESSED DURING: 10 growth stages; CONTAINS InterPro DOMAIN/s: Glycosyltransferase, ALG6/ALG8 (InterPro:IPR004856); BEST Arabidopsis thaliana protein match is: ALG…
NewQC-Run20161204_median_Relative_root_growth_rate_avg.csv	5	15401974	2.63627e-07	0	0.054323	15397740	15401095	-	-879	upstream	AT5G38460.2	mRNA	None	None	ALG6, ALG8 glycosyltransferase family	ALG6, ALG8 glycosyltransferase family; FUNCTIONS IN: transferase activity, transferring hexosyl groups, transferase activity, transferring glycosyl groups; LOCATED IN: endoplasmic reticulum membrane; EXPRESSED IN: 20 plant structures; EXPRESSED DURING: 10 growth stages; CONTAINS InterPro DOMAIN/s: Glycosyltransferase, ALG6/ALG8 (InterPro:IPR004856); BEST Arabidopsis thaliana protein match is: ALG…
NewQC-Run20161204_median_Relative_root_growth_rate_avg.csv	5	15401974	2.63627e-07	0	0.054323	15411672	15413132	-	11158	downstream	AT5G38490	gene	None	None	None	ID=AT5G38490;Note=protein_coding_gene;Name=AT5G38490
NewQC-Run20161204_median_Relative_root_growth_rate_avg.csv	5	15401974	2.63627e-07	0	0.054323	15411672	15413132	-	11158	downstream	AT5G38490.1	mRNA	None	None	Domain of unknown function (DUF313)	FUNCTIONS IN: DNA binding; INVOLVED IN: regulation of transcription, DNA-dependent; LOCATED IN: cellular_component unknown; CONTAINS InterPro DOMAIN/s: Protein of unknown function DUF313 (InterPro:IPR005508), Transcriptional factor B3 (InterPro:IPR003340); BEST Arabidopsis thaliana protein match is: Domain of unknown function (DUF313) (TAIR:AT5G38500.1); Has 1807 Blast hits to 1807 proteins in 27…
NewQC-Run20161204_mean_RelativeToDay1_root_growth_rate_avg.csv	3	468975	2.68026e-07	0	0.05523	458412	461019	+	-10563	downstream	AT3G02290	gene	None	None	None	ID=AT3G02290;Note=protein_coding_gene;Name=AT3G02290
NewQC-Run20161204_mean_RelativeToDay1_root_growth_rate_avg.csv	3	468975	2.68026e-07	0	0.05523	458419	461019	+	-10556	downstream	AT3G02290.1	mRNA	None	None	RING/U-box superfamily protein	RING/U-box superfamily protein; FUNCTIONS IN: zinc ion binding; INVOLVED IN: N-terminal protein myristoylation; EXPRESSED IN: 22 plant structures; EXPRESSED DURING: 13 growth stages; CONTAINS InterPro DOMAIN/s: Zinc finger, RING-type (InterPro:IPR001841), Zinc finger, C3HC4 RING-type (InterPro:IPR018957); BEST Arabidopsis thaliana protein match is: RING/U-box superfamily protein (TAIR:AT5G15790.2…
NewQC-Run20161204_mean_RelativeToDay1_root_growth_rate_avg.csv	3	468975	2.68026e-07	0	0.05523	458412	460910	+	-10563	downstream	AT3G02290.2	mRNA	None	None	RING/U-box superfamily protein	RING/U-box superfamily protein; BEST Arabidopsis thaliana protein match is: RING/U-box superfamily protein (TAIR:AT5G15790.2); Has 86 Blast hits to 86 proteins in 13 species: Archae - 0; Bacteria - 0; Metazoa - 0; Fungi - 0; Plants - 86; Viruses - 0; Other Eukaryotes - 0 (source: NCBI BLink).
NewQC-Run20161204_mean_RelativeToDay1_root_growth_rate_avg.csv	3	468975	2.68026e-07	0	0.05523	461148	464174	+	-7827	downstream	AT3G02300	gene	None	None	None	ID=AT3G02300;Note=protein_coding_gene;Name=AT3G02300
NewQC-Run20161204_mean_RelativeToDay1_root_growth_rate_avg.csv	3	468975	2.68026e-07	0	0.05523	461148	464174	+	-7827	downstream	AT3G02300.1	mRNA	None	None	Regulator of chromosome condensation (RCC1) family protein	Regulator of chromosome condensation (RCC1) family protein; CONTAINS InterPro DOMAIN/s: Regulator of chromosome condensation/beta-lactamase-inhibitor protein II (InterPro:IPR009091), Regulator of chromosome condensation, RCC1 (InterPro:IPR000408); BEST Arabidopsis thaliana protein match is: Regulator of chromosome condensation (RCC1) family protein (TAIR:AT5G63860.1); Has 21089 Blast hits to 6160…
NewQC-Run20161204_mean_RelativeToDay1_root_growth_rate_avg.csv	3	468975	2.68026e-07	0	0.05523	469660	469733	+	685	upstream	AT3G02315	gene	None	None	None	ID=AT3G02315;Note=tRNA;Name=AT3G02315
NewQC-Run20161204_mean_RelativeToDay1_root_growth_rate_avg.csv	3	468975	2.68026e-07	0	0.05523	469660	469733	+	685	upstream	AT3G02315.1	tRNA	None	None	pre-tRNA	tRNA-Ile (anticodon: AAT)
NewQC-Run20161204_mean_RelativeToDay1_root_growth_rate_avg.csv	3	468975	2.68026e-07	0	0.05523	469934	473717	+	959	upstream	AT3G02320	gene	None	None	None	ID=AT3G02320;Note=protein_coding_gene;Name=AT3G02320
NewQC-Run20161204_mean_RelativeToDay1_root_growth_rate_avg.csv	3	468975	2.68026e-07	0	0.05523	469934	473717	+	959	upstream	AT3G02320.1	mRNA	None	None	N2,N2-dimethylguanosine tRNA methyltransferase	N2,N2-dimethylguanosine tRNA methyltransferase; FUNCTIONS IN: RNA binding, tRNA (guanine-N2-)-methyltransferase activity; INVOLVED IN: tRNA processing; LOCATED IN: cellular_component unknown; EXPRESSED IN: 15 plant structures; EXPRESSED DURING: 6 growth stages; CONTAINS InterPro DOMAIN/s: N2,N2-dimethylguanosine tRNA methyltransferase (InterPro:IPR002905); BEST Arabidopsis thaliana protein match …
NewQC-Run20161204_mean_RelativeToDay1_root_growth_rate_avg.csv	3	468975	2.68026e-07	0	0.05523	476802	476873	+	7827	upstream	AT3G02335	gene	None	None	None	ID=AT3G02335;Note=tRNA;Name=AT3G02335
NewQC-Run20161204_mean_RelativeToDay1_root_growth_rate_avg.csv	3	468975	2.68026e-07	0	0.05523	476802	476873	+	7827	upstream	AT3G02335.1	tRNA	None	None	pre-tRNA	tRNA-Asp (anticodon: GTC)
NewQC-Run20161204_mean_RelativeToDay1_root_growth_rate_avg.csv	3	468975	2.68026e-07	0	0.05523	477003	478442	+	8028	upstream	AT3G02340	gene	None	None	None	ID=AT3G02340;Note=protein_coding_gene;Name=AT3G02340
NewQC-Run20161204_mean_RelativeToDay1_root_growth_rate_avg.csv	3	468975	2.68026e-07	0	0.05523	477003	478442	+	8028	upstream	AT3G02340.1	mRNA	None	None	RING/U-box superfamily protein	RING/U-box superfamily protein; FUNCTIONS IN: zinc ion binding; EXPRESSED IN: 24 plant structures; EXPRESSED DURING: 15 growth stages; CONTAINS InterPro DOMAIN/s: Zinc finger, RING-type (InterPro:IPR001841); BEST Arabidopsis thaliana protein match is: RING/U-box superfamily protein (TAIR:AT5G15820.1); Has 9104 Blast hits to 9081 proteins in 277 species: Archae - 2; Bacteria - 2; Metazoa - 2595; F…
NewQC-Run20161204_mean_RelativeToDay1_root_growth_rate_avg.csv	3	468975	2.68026e-07	0	0.05523	464279	467074	-	-1901	upstream	AT3G02310	gene	2020-09-02	SEPALLATA 2	None	ID=AT3G02310;Note=protein_coding_gene;Name=AT3G02310
NewQC-Run20161204_mean_RelativeToDay1_root_growth_rate_avg.csv	3	468975	2.68026e-07	0	0.05523	464279	467074	-	-1901	upstream	AT3G02310.1	mRNA	2020-09-02	SEPALLATA 2	K-box region and MADS-box transcription factor family protein	SEPALLATA 2 (SEP2); FUNCTIONS IN: protein binding, DNA binding, sequence-specific DNA binding transcription factor activity; INVOLVED IN: flower development, ovule development; LOCATED IN: nucleus; EXPRESSED IN: 12 plant structures; EXPRESSED DURING: 7 growth stages; CONTAINS InterPro DOMAIN/s: Transcription factor, MADS-box (InterPro:IPR002100), Transcription factor, K-box (InterPro:IPR002487); …
NewQC-Run20161204_mean_RelativeToDay1_root_growth_rate_avg.csv	3	468975	2.68026e-07	0	0.05523	473881	476592	-	7617	downstream	AT3G02330	gene	None	None	None	ID=AT3G02330;Note=protein_coding_gene;Name=AT3G02330
NewQC-Run20161204_mean_RelativeToDay1_root_growth_rate_avg.csv	3	468975	2.68026e-07	0	0.05523	473881	476592	-	7617	downstream	AT3G02330.1	mRNA	None	None	Pentatricopeptide repeat (PPR) superfamily protein	Pentatricopeptide repeat (PPR) superfamily protein; FUNCTIONS IN: binding; INVOLVED IN: biological_process unknown; LOCATED IN: mitochondrion; CONTAINS InterPro DOMAIN/s: Pentatricopeptide repeat (InterPro:IPR002885), Tetratricopeptide-like helical (InterPro:IPR011990); BEST Arabidopsis thaliana protein match is: Tetratricopeptide repeat (TPR)-like superfamily protein (TAIR:AT4G39530.1); Has 5670…
NewQC-Run20161204_mean_RelativeToDay1_root_growth_rate_avg.csv	3	468975	2.68026e-07	0	0.05523	468074	468172	-	-803	upstream	sORF3501	sorf	None	None	None	sORF3501.1;protein_coding
NewQC-Run20161204_median_RelativeToDay1_root_growth_rate_avg.csv	3	468975	2.82125e-07	0	0.058135	458412	461019	+	-10563	downstream	AT3G02290	gene	None	None	None	ID=AT3G02290;Note=protein_coding_gene;Name=AT3G02290
NewQC-Run20161204_median_RelativeToDay1_root_growth_rate_avg.csv	3	468975	2.82125e-07	0	0.058135	458419	461019	+	-10556	downstream	AT3G02290.1	mRNA	None	None	RING/U-box superfamily protein	RING/U-box superfamily protein; FUNCTIONS IN: zinc ion binding; INVOLVED IN: N-terminal protein myristoylation; EXPRESSED IN: 22 plant structures; EXPRESSED DURING: 13 growth stages; CONTAINS InterPro DOMAIN/s: Zinc finger, RING-type (InterPro:IPR001841), Zinc finger, C3HC4 RING-type (InterPro:IPR018957); BEST Arabidopsis thaliana protein match is: RING/U-box superfamily protein (TAIR:AT5G15790.2…
NewQC-Run20161204_median_RelativeToDay1_root_growth_rate_avg.csv	3	468975	2.82125e-07	0	0.058135	458412	460910	+	-10563	downstream	AT3G02290.2	mRNA	None	None	RING/U-box superfamily protein	RING/U-box superfamily protein; BEST Arabidopsis thaliana protein match is: RING/U-box superfamily protein (TAIR:AT5G15790.2); Has 86 Blast hits to 86 proteins in 13 species: Archae - 0; Bacteria - 0; Metazoa - 0; Fungi - 0; Plants - 86; Viruses - 0; Other Eukaryotes - 0 (source: NCBI BLink).
NewQC-Run20161204_median_RelativeToDay1_root_growth_rate_avg.csv	3	468975	2.82125e-07	0	0.058135	461148	464174	+	-7827	downstream	AT3G02300	gene	None	None	None	ID=AT3G02300;Note=protein_coding_gene;Name=AT3G02300
NewQC-Run20161204_median_RelativeToDay1_root_growth_rate_avg.csv	3	468975	2.82125e-07	0	0.058135	461148	464174	+	-7827	downstream	AT3G02300.1	mRNA	None	None	Regulator of chromosome condensation (RCC1) family protein	Regulator of chromosome condensation (RCC1) family protein; CONTAINS InterPro DOMAIN/s: Regulator of chromosome condensation/beta-lactamase-inhibitor protein II (InterPro:IPR009091), Regulator of chromosome condensation, RCC1 (InterPro:IPR000408); BEST Arabidopsis thaliana protein match is: Regulator of chromosome condensation (RCC1) family protein (TAIR:AT5G63860.1); Has 21089 Blast hits to 6160…
NewQC-Run20161204_median_RelativeToDay1_root_growth_rate_avg.csv	3	468975	2.82125e-07	0	0.058135	469660	469733	+	685	upstream	AT3G02315	gene	None	None	None	ID=AT3G02315;Note=tRNA;Name=AT3G02315
NewQC-Run20161204_median_RelativeToDay1_root_growth_rate_avg.csv	3	468975	2.82125e-07	0	0.058135	469660	469733	+	685	upstream	AT3G02315.1	tRNA	None	None	pre-tRNA	tRNA-Ile (anticodon: AAT)
NewQC-Run20161204_median_RelativeToDay1_root_growth_rate_avg.csv	3	468975	2.82125e-07	0	0.058135	469934	473717	+	959	upstream	AT3G02320	gene	None	None	None	ID=AT3G02320;Note=protein_coding_gene;Name=AT3G02320
NewQC-Run20161204_median_RelativeToDay1_root_growth_rate_avg.csv	3	468975	2.82125e-07	0	0.058135	469934	473717	+	959	upstream	AT3G02320.1	mRNA	None	None	N2,N2-dimethylguanosine tRNA methyltransferase	N2,N2-dimethylguanosine tRNA methyltransferase; FUNCTIONS IN: RNA binding, tRNA (guanine-N2-)-methyltransferase activity; INVOLVED IN: tRNA processing; LOCATED IN: cellular_component unknown; EXPRESSED IN: 15 plant structures; EXPRESSED DURING: 6 growth stages; CONTAINS InterPro DOMAIN/s: N2,N2-dimethylguanosine tRNA methyltransferase (InterPro:IPR002905); BEST Arabidopsis thaliana protein match …
NewQC-Run20161204_median_RelativeToDay1_root_growth_rate_avg.csv	3	468975	2.82125e-07	0	0.058135	476802	476873	+	7827	upstream	AT3G02335	gene	None	None	None	ID=AT3G02335;Note=tRNA;Name=AT3G02335
NewQC-Run20161204_median_RelativeToDay1_root_growth_rate_avg.csv	3	468975	2.82125e-07	0	0.058135	476802	476873	+	7827	upstream	AT3G02335.1	tRNA	None	None	pre-tRNA	tRNA-Asp (anticodon: GTC)
NewQC-Run20161204_median_RelativeToDay1_root_growth_rate_avg.csv	3	468975	2.82125e-07	0	0.058135	477003	478442	+	8028	upstream	AT3G02340	gene	None	None	None	ID=AT3G02340;Note=protein_coding_gene;Name=AT3G02340
NewQC-Run20161204_median_RelativeToDay1_root_growth_rate_avg.csv	3	468975	2.82125e-07	0	0.058135	477003	478442	+	8028	upstream	AT3G02340.1	mRNA	None	None	RING/U-box superfamily protein	RING/U-box superfamily protein; FUNCTIONS IN: zinc ion binding; EXPRESSED IN: 24 plant structures; EXPRESSED DURING: 15 growth stages; CONTAINS InterPro DOMAIN/s: Zinc finger, RING-type (InterPro:IPR001841); BEST Arabidopsis thaliana protein match is: RING/U-box superfamily protein (TAIR:AT5G15820.1); Has 9104 Blast hits to 9081 proteins in 277 species: Archae - 2; Bacteria - 2; Metazoa - 2595; F…
NewQC-Run20161204_median_RelativeToDay1_root_growth_rate_avg.csv	3	468975	2.82125e-07	0	0.058135	464279	467074	-	-1901	upstream	AT3G02310	gene	2020-09-02	SEPALLATA 2	None	ID=AT3G02310;Note=protein_coding_gene;Name=AT3G02310
NewQC-Run20161204_median_RelativeToDay1_root_growth_rate_avg.csv	3	468975	2.82125e-07	0	0.058135	464279	467074	-	-1901	upstream	AT3G02310.1	mRNA	2020-09-02	SEPALLATA 2	K-box region and MADS-box transcription factor family protein	SEPALLATA 2 (SEP2); FUNCTIONS IN: protein binding, DNA binding, sequence-specific DNA binding transcription factor activity; INVOLVED IN: flower development, ovule development; LOCATED IN: nucleus; EXPRESSED IN: 12 plant structures; EXPRESSED DURING: 7 growth stages; CONTAINS InterPro DOMAIN/s: Transcription factor, MADS-box (InterPro:IPR002100), Transcription factor, K-box (InterPro:IPR002487); …
NewQC-Run20161204_median_RelativeToDay1_root_growth_rate_avg.csv	3	468975	2.82125e-07	0	0.058135	473881	476592	-	7617	downstream	AT3G02330	gene	None	None	None	ID=AT3G02330;Note=protein_coding_gene;Name=AT3G02330
NewQC-Run20161204_median_RelativeToDay1_root_growth_rate_avg.csv	3	468975	2.82125e-07	0	0.058135	473881	476592	-	7617	downstream	AT3G02330.1	mRNA	None	None	Pentatricopeptide repeat (PPR) superfamily protein	Pentatricopeptide repeat (PPR) superfamily protein; FUNCTIONS IN: binding; INVOLVED IN: biological_process unknown; LOCATED IN: mitochondrion; CONTAINS InterPro DOMAIN/s: Pentatricopeptide repeat (InterPro:IPR002885), Tetratricopeptide-like helical (InterPro:IPR011990); BEST Arabidopsis thaliana protein match is: Tetratricopeptide repeat (TPR)-like superfamily protein (TAIR:AT4G39530.1); Has 5670…
NewQC-Run20161204_median_RelativeToDay1_root_growth_rate_avg.csv	3	468975	2.82125e-07	0	0.058135	468074	468172	-	-803	upstream	sORF3501	sorf	None	None	None	sORF3501.1;protein_coding
NewQC-Run20161204_mean_Root_growth_rate_day004-day005.csv	2	10851854	5.9358e-07	0	0.122314	10838420	10841881	+	-13434	downstream	AT2G25470	gene	RLP21	receptor like protein 21	None	ID=AT2G25470;Note=protein_coding_gene;Name=AT2G25470
NewQC-Run20161204_mean_Root_growth_rate_day004-day005.csv	2	10851854	5.9358e-07	0	0.122314	10838420	10841881	+	-13434	downstream	AT2G25470.1	mRNA	RLP21	receptor like protein 21	receptor like protein 21	receptor like protein 21 (RLP21); INVOLVED IN: signal transduction; LOCATED IN: chloroplast; EXPRESSED IN: hypocotyl; CONTAINS InterPro DOMAIN/s: Leucine-rich repeat, typical subtype (InterPro:IPR003591), Leucine-rich repeat-containing N-terminal domain, type 2 (InterPro:IPR013210), Leucine-rich repeat (InterPro:IPR001611); BEST Arabidopsis thaliana protein match is: receptor like protein 14 (TAI…
NewQC-Run20161204_mean_Root_growth_rate_day004-day005.csv	2	10851854	5.9358e-07	0	0.122314	10842863	10845698	+	-8991	downstream	AT2G25480	gene	None	None	None	ID=AT2G25480;Note=protein_coding_gene;Name=AT2G25480
NewQC-Run20161204_mean_Root_growth_rate_day004-day005.csv	2	10851854	5.9358e-07	0	0.122314	10842863	10845698	+	-8991	downstream	AT2G25480.1	mRNA	None	None	TPX2 (targeting protein for Xklp2) protein family	TPX2 (targeting protein for Xklp2) protein family; CONTAINS InterPro DOMAIN/s: Xklp2 targeting protein (InterPro:IPR009675); BEST Arabidopsis thaliana protein match is: TPX2 (targeting protein for Xklp2) protein family (TAIR:AT4G32330.2); Has 2143 Blast hits to 1757 proteins in 233 species: Archae - 0; Bacteria - 125; Metazoa - 980; Fungi - 165; Plants - 356; Viruses - 3; Other Eukaryotes - 514 (…
NewQC-Run20161204_mean_Root_growth_rate_day004-day005.csv	2	10851854	5.9358e-07	0	0.122314	10856372	10857156	+	4518	upstream	AT2G25510	gene	None	None	None	ID=AT2G25510;Note=protein_coding_gene;Name=AT2G25510
NewQC-Run20161204_mean_Root_growth_rate_day004-day005.csv	2	10851854	5.9358e-07	0	0.122314	10856399	10857156	+	4545	upstream	AT2G25510.1	mRNA	None	None		unknown protein; Has 2 Blast hits to 2 proteins in 1 species: Archae - 0; Bacteria - 0; Metazoa - 0; Fungi - 0; Plants - 2; Viruses - 0; Other Eukaryotes - 0 (source: NCBI BLink).
NewQC-Run20161204_mean_Root_growth_rate_day004-day005.csv	2	10851854	5.9358e-07	0	0.122314	10856372	10857016	+	4518	upstream	AT2G25510.2	mRNA	None	None		unknown protein; FUNCTIONS IN: molecular_function unknown; INVOLVED IN: biological_process unknown; LOCATED IN: endomembrane system; EXPRESSED IN: 22 plant structures; EXPRESSED DURING: 13 growth stages; BEST Arabidopsis thaliana protein match is: unknown protein (TAIR:AT5G42530.1).
NewQC-Run20161204_mean_Root_growth_rate_day004-day005.csv	2	10851854	5.9358e-07	0	0.122314	10860828	10862357	+	8974	upstream	AT2G25520	gene	None	None	None	ID=AT2G25520;Note=protein_coding_gene;Name=AT2G25520
NewQC-Run20161204_mean_Root_growth_rate_day004-day005.csv	2	10851854	5.9358e-07	0	0.122314	10860828	10862357	+	8974	upstream	AT2G25520.1	mRNA	None	None	Drug/metabolite transporter superfamily protein	Drug/metabolite transporter superfamily protein; FUNCTIONS IN: organic anion transmembrane transporter activity; LOCATED IN: endomembrane system, membrane; EXPRESSED IN: 22 plant structures; EXPRESSED DURING: 13 growth stages; CONTAINS InterPro DOMAIN/s: Protein of unknown function DUF6, transmembrane (InterPro:IPR000620), Protein of unknown function DUF250 (InterPro:IPR004853); BEST Arabidopsis …
NewQC-Run20161204_mean_Root_growth_rate_day004-day005.csv	2	10851854	5.9358e-07	0	0.122314	10858863	10858976	+	7009	upstream	sORF2931	sorf	None	None	None	sORF2931.1;protein_coding
NewQC-Run20161204_mean_Root_growth_rate_day004-day005.csv	2	10851854	5.9358e-07	0	0.122314	10845884	10846348	-	-5506	upstream	AT2G25482	gene	None	None	None	ID=AT2G25482;Note=protein_coding_gene;Name=AT2G25482
NewQC-Run20161204_mean_Root_growth_rate_day004-day005.csv	2	10851854	5.9358e-07	0	0.122314	10845884	10846348	-	-5506	upstream	AT2G25482.1	mRNA	None	None	Protein of unknown function (DUF784)	LOCATED IN: endomembrane system; CONTAINS InterPro DOMAIN/s: Protein of unknown function DUF784, Arabidopsis thaliana (InterPro:IPR008502); BEST Arabidopsis thaliana protein match is: Protein of unknown function (DUF784) (TAIR:AT3G30247.1); Has 55 Blast hits to 55 proteins in 3 species: Archae - 0; Bacteria - 0; Metazoa - 0; Fungi - 0; Plants - 55; Viruses - 0; Other Eukaryotes - 0 (source: NCBI …
NewQC-Run20161204_mean_Root_growth_rate_day004-day005.csv	2	10851854	5.9358e-07	0	0.122314	10847375	10850532	-	-1322	upstream	AT2G25490	gene	FBL6	None	None	ID=AT2G25490;Note=protein_coding_gene;Name=AT2G25490
NewQC-Run20161204_mean_Root_growth_rate_day004-day005.csv	2	10851854	5.9358e-07	0	0.122314	10847375	10850532	-	-1322	upstream	AT2G25490.1	mRNA	FBL6	None	EIN3-binding F box protein 1	EIN3-binding F box protein 1 (EBF1); CONTAINS InterPro DOMAIN/s: F-box domain, cyclin-like (InterPro:IPR001810), F-box domain, Skp2-like (InterPro:IPR022364), Leucine-rich repeat, cysteine-containing subtype (InterPro:IPR006553); BEST Arabidopsis thaliana protein match is: EIN3-binding F box protein 2 (TAIR:AT5G25350.1); Has 13069 Blast hits to 4728 proteins in 296 species: Archae - 0; Bacteria -…
NewQC-Run20161204_mean_Root_growth_rate_day004-day005.csv	2	10851854	5.9358e-07	0	0.122314	10854652	10854948	-	3094	downstream	AT2G25500	gene	None	None	None	ID=AT2G25500;Note=protein_coding_gene;Name=AT2G25500
NewQC-Run20161204_mean_Root_growth_rate_day004-day005.csv	2	10851854	5.9358e-07	0	0.122314	10854652	10854948	-	3094	downstream	AT2G25500.1	mRNA	None	None	Inosine triphosphate pyrophosphatase family protein	Inosine triphosphate pyrophosphatase family protein; FUNCTIONS IN: molecular_function unknown; INVOLVED IN: biological_process unknown; LOCATED IN: cytoplasm; CONTAINS InterPro DOMAIN/s: Maf-like protein (InterPro:IPR003697); BEST Arabidopsis thaliana protein match is: Maf-like protein (TAIR:AT5G66550.1); Has 30201 Blast hits to 17322 proteins in 780 species: Archae - 12; Bacteria - 1396; Metazoa…
NewQC-Run20161204_median_Root_growth_rate_day004-day005.csv	5	15401974	6.51496e-07	0	0.09252	15404642	15407711	+	2668	upstream	AT5G38470	gene	RAD23D	RADIATION SENSITIVE23D	None	ID=AT5G38470;Note=protein_coding_gene;Name=AT5G38470
NewQC-Run20161204_median_Root_growth_rate_day004-day005.csv	5	15401974	6.51496e-07	0	0.09252	15404642	15407711	+	2668	upstream	AT5G38470.1	mRNA	RAD23D	RADIATION SENSITIVE23D	Rad23 UV excision repair protein family	RADIATION SENSITIVE23D (RAD23D); FUNCTIONS IN: damaged DNA binding, ubiquitin binding, proteasome binding; INVOLVED IN: response to cold, nucleotide-excision repair; LOCATED IN: nucleus; EXPRESSED IN: 26 plant structures; EXPRESSED DURING: 15 growth stages; CONTAINS InterPro DOMAIN/s: Heat shock chaperonin-binding (InterPro:IPR006636), Ubiquitin-associated/translation elongation factor EF1B, N-te…
NewQC-Run20161204_median_Root_growth_rate_day004-day005.csv	5	15401974	6.51496e-07	0	0.09252	15404642	15407711	+	2668	upstream	AT5G38470.2	mRNA	RAD23D	RADIATION SENSITIVE23D	Rad23 UV excision repair protein family	RADIATION SENSITIVE23D (RAD23D); FUNCTIONS IN: damaged DNA binding, ubiquitin binding, proteasome binding; INVOLVED IN: response to cold, nucleotide-excision repair; LOCATED IN: nucleus; EXPRESSED IN: 25 plant structures; EXPRESSED DURING: 15 growth stages; CONTAINS InterPro DOMAIN/s: Heat shock chaperonin-binding (InterPro:IPR006636), Ubiquitin-associated/translation elongation factor EF1B, N-te…
NewQC-Run20161204_median_Root_growth_rate_day004-day005.csv	5	15401974	6.51496e-07	0	0.09252	15409697	15411516	+	7723	upstream	AT5G38480	gene	RCI1	None	None	ID=AT5G38480;Note=protein_coding_gene;Name=AT5G38480
NewQC-Run20161204_median_Root_growth_rate_day004-day005.csv	5	15401974	6.51496e-07	0	0.09252	15409697	15411516	+	7723	upstream	AT5G38480.1	mRNA	RCI1	None	general regulatory factor 3	general regulatory factor 3 (GRF3); FUNCTIONS IN: protein phosphorylated amino acid binding, ATP binding; LOCATED IN: mitochondrion, cell wall, chloroplast, plasma membrane, vacuole; EXPRESSED IN: 25 plant structures; EXPRESSED DURING: 16 growth stages; CONTAINS InterPro DOMAIN/s: 14-3-3 protein (InterPro:IPR000308); BEST Arabidopsis thaliana protein match is: general regulatory factor 7 (TAIR:AT…
NewQC-Run20161204_median_Root_growth_rate_day004-day005.csv	5	15401974	6.51496e-07	0	0.09252	15409697	15411516	+	7723	upstream	AT5G38480.2	mRNA	RCI1	None	general regulatory factor 3	general regulatory factor 3 (GRF3); FUNCTIONS IN: protein phosphorylated amino acid binding, ATP binding; LOCATED IN: mitochondrion, cell wall, chloroplast, plasma membrane, vacuole; EXPRESSED IN: 25 plant structures; EXPRESSED DURING: 16 growth stages; CONTAINS InterPro DOMAIN/s: 14-3-3 protein (InterPro:IPR000308); BEST Arabidopsis thaliana protein match is: general regulatory factor 7 (TAIR:AT…
NewQC-Run20161204_median_Root_growth_rate_day004-day005.csv	5	15401974	6.51496e-07	0	0.09252	15393754	15397279	-	-4695	upstream	AT5G38450	gene	CYP735A1	cytochrome P450, family 735, subfamily A, polypeptide 1	None	ID=AT5G38450;Note=protein_coding_gene;Name=AT5G38450
NewQC-Run20161204_median_Root_growth_rate_day004-day005.csv	5	15401974	6.51496e-07	0	0.09252	15393754	15397279	-	-4695	upstream	AT5G38450.1	mRNA	CYP735A1	cytochrome P450, family 735, subfamily A, polypeptide 1	cytochrome P450, family 735, subfamily A, polypeptide 1	cytochrome P450, family 735, subfamily A, polypeptide 1 (CYP735A1); FUNCTIONS IN: electron carrier activity, monooxygenase activity, iron ion binding, oxygen binding, heme binding; INVOLVED IN: oxidation reduction; LOCATED IN: endomembrane system; EXPRESSED IN: male gametophyte, root, pollen tube; EXPRESSED DURING: M germinated pollen stage; CONTAINS InterPro DOMAIN/s: Cytochrome P450 (InterPro:I…
NewQC-Run20161204_median_Root_growth_rate_day004-day005.csv	5	15401974	6.51496e-07	0	0.09252	15397740	15401095	-	-879	upstream	AT5G38460	gene	None	None	None	ID=AT5G38460;Note=protein_coding_gene;Name=AT5G38460
NewQC-Run20161204_median_Root_growth_rate_day004-day005.csv	5	15401974	6.51496e-07	0	0.09252	15398284	15401026	-	-948	upstream	AT5G38460.1	mRNA	None	None	ALG6, ALG8 glycosyltransferase family	ALG6, ALG8 glycosyltransferase family; FUNCTIONS IN: transferase activity, transferring hexosyl groups, transferase activity, transferring glycosyl groups; LOCATED IN: endoplasmic reticulum membrane; EXPRESSED IN: 20 plant structures; EXPRESSED DURING: 10 growth stages; CONTAINS InterPro DOMAIN/s: Glycosyltransferase, ALG6/ALG8 (InterPro:IPR004856); BEST Arabidopsis thaliana protein match is: ALG…
NewQC-Run20161204_median_Root_growth_rate_day004-day005.csv	5	15401974	6.51496e-07	0	0.09252	15397740	15401095	-	-879	upstream	AT5G38460.2	mRNA	None	None	ALG6, ALG8 glycosyltransferase family	ALG6, ALG8 glycosyltransferase family; FUNCTIONS IN: transferase activity, transferring hexosyl groups, transferase activity, transferring glycosyl groups; LOCATED IN: endoplasmic reticulum membrane; EXPRESSED IN: 20 plant structures; EXPRESSED DURING: 10 growth stages; CONTAINS InterPro DOMAIN/s: Glycosyltransferase, ALG6/ALG8 (InterPro:IPR004856); BEST Arabidopsis thaliana protein match is: ALG…
NewQC-Run20161204_median_Root_growth_rate_day004-day005.csv	5	15401974	6.51496e-07	0	0.09252	15411672	15413132	-	11158	downstream	AT5G38490	gene	None	None	None	ID=AT5G38490;Note=protein_coding_gene;Name=AT5G38490
NewQC-Run20161204_median_Root_growth_rate_day004-day005.csv	5	15401974	6.51496e-07	0	0.09252	15411672	15413132	-	11158	downstream	AT5G38490.1	mRNA	None	None	Domain of unknown function (DUF313)	FUNCTIONS IN: DNA binding; INVOLVED IN: regulation of transcription, DNA-dependent; LOCATED IN: cellular_component unknown; CONTAINS InterPro DOMAIN/s: Protein of unknown function DUF313 (InterPro:IPR005508), Transcriptional factor B3 (InterPro:IPR003340); BEST Arabidopsis thaliana protein match is: Domain of unknown function (DUF313) (TAIR:AT5G38500.1); Has 1807 Blast hits to 1807 proteins in 27…
NewQC-Run20161204_median_RelativeToDay1_root_growth_rate_day002-day003.csv	4	14577216	6.55299e-07	0	0.101177	14566265	14569332	+	-10951	downstream	AT4G29740	gene	CKX4	cytokinin oxidase 4	None	ID=AT4G29740;Note=protein_coding_gene;Name=AT4G29740
NewQC-Run20161204_median_RelativeToDay1_root_growth_rate_day002-day003.csv	4	14577216	6.55299e-07	0	0.101177	14566265	14569332	+	-10951	downstream	AT4G29740.1	mRNA	CKX4	cytokinin oxidase 4	cytokinin oxidase 4	cytokinin oxidase 4 (CKX4); FUNCTIONS IN: primary amine oxidase activity, cytokinin dehydrogenase activity; INVOLVED IN: cytokinin catabolic process; LOCATED IN: endomembrane system; EXPRESSED IN: 15 plant structures; EXPRESSED DURING: 9 growth stages; CONTAINS InterPro DOMAIN/s: Cytokinin dehydrogenase 1, FAD/cytokinin binding domain (InterPro:IPR015345), FAD-binding, type 2 (InterPro:IPR016166)…
NewQC-Run20161204_median_RelativeToDay1_root_growth_rate_day002-day003.csv	4	14577216	6.55299e-07	0	0.101177	14566265	14569332	+	-10951	downstream	AT4G29740.2	mRNA	CKX4	cytokinin oxidase 4	cytokinin oxidase 4	cytokinin oxidase 4 (CKX4); FUNCTIONS IN: primary amine oxidase activity, cytokinin dehydrogenase activity; INVOLVED IN: cytokinin catabolic process; LOCATED IN: endomembrane system; EXPRESSED IN: 15 plant structures; EXPRESSED DURING: 9 growth stages; CONTAINS InterPro DOMAIN/s: Cytokinin dehydrogenase 1, FAD/cytokinin binding domain (InterPro:IPR015345), FAD-binding, type 2 (InterPro:IPR016166)…
NewQC-Run20161204_median_RelativeToDay1_root_growth_rate_day002-day003.csv	4	14577216	6.55299e-07	0	0.101177	14569728	14573177	+	-7488	downstream	AT4G29750	gene	None	None	None	ID=AT4G29750;Note=protein_coding_gene;Name=AT4G29750
NewQC-Run20161204_median_RelativeToDay1_root_growth_rate_day002-day003.csv	4	14577216	6.55299e-07	0	0.101177	14569728	14573177	+	-7488	downstream	AT4G29750.1	mRNA	None	None	CRS1 / YhbY (CRM) domain-containing protein	CRS1 / YhbY (CRM) domain-containing protein; FUNCTIONS IN: RNA binding; LOCATED IN: chloroplast; EXPRESSED IN: 22 plant structures; EXPRESSED DURING: 13 growth stages; CONTAINS InterPro DOMAIN/s: RNA-binding, CRM domain (InterPro:IPR001890); BEST Arabidopsis thaliana protein match is: CRM family member 3A (TAIR:AT3G23070.1); Has 408 Blast hits to 338 proteins in 45 species: Archae - 2; Bacteria -…
NewQC-Run20161204_median_RelativeToDay1_root_growth_rate_day002-day003.csv	4	14577216	6.55299e-07	0	0.101177	14574114	14575148	+	-3102	downstream	AT4G29760	gene	None	None	None	ID=AT4G29760;Note=protein_coding_gene;Name=AT4G29760
NewQC-Run20161204_median_RelativeToDay1_root_growth_rate_day002-day003.csv	4	14577216	6.55299e-07	0	0.101177	14574114	14575148	+	-3102	downstream	AT4G29760.1	mRNA	None	None		unknown protein; BEST Arabidopsis thaliana protein match is: unknown protein (TAIR:AT4G29770.2); Has 63 Blast hits to 63 proteins in 2 species: Archae - 0; Bacteria - 0; Metazoa - 0; Fungi - 0; Plants - 63; Viruses - 0; Other Eukaryotes - 0 (source: NCBI BLink).
NewQC-Run20161204_median_RelativeToDay1_root_growth_rate_day002-day003.csv	4	14577216	6.55299e-07	0	0.101177	14575718	14577643	+	-1498	in gene	AT4G29770	gene	None	None	None	ID=AT4G29770;Note=protein_coding_gene;Name=AT4G29770
NewQC-Run20161204_median_RelativeToDay1_root_growth_rate_day002-day003.csv	4	14577216	6.55299e-07	0	0.101177	14575840	14577643	+	-1376	in gene	AT4G29770.1	mRNA	None	None		unknown protein; BEST Arabidopsis thaliana protein match is: unknown protein (TAIR:AT4G29760.1); Has 30201 Blast hits to 17322 proteins in 780 species: Archae - 12; Bacteria - 1396; Metazoa - 17338; Fungi - 3422; Plants - 5037; Viruses - 0; Other Eukaryotes - 2996 (source: NCBI BLink).
NewQC-Run20161204_median_RelativeToDay1_root_growth_rate_day002-day003.csv	4	14577216	6.55299e-07	0	0.101177	14575718	14577643	+	-1498	in gene	AT4G29770.2	mRNA	None	None		FUNCTIONS IN: molecular_function unknown; INVOLVED IN: biological_process unknown; LOCATED IN: cellular_component unknown; EXPRESSED IN: 7 plant structures; EXPRESSED DURING: 4 anthesis, C globular stage, petal differentiation and expansion stage, E expanded cotyledon stage, D bilateral stage; BEST Arabidopsis thaliana protein match is: unknown protein (TAIR:AT4G29760.1); Has 45 Blast hits to 45 …
NewQC-Run20161204_median_RelativeToDay1_root_growth_rate_day002-day003.csv	4	14577216	6.55299e-07	0	0.101177	14579704	14581700	+	2488	upstream	AT4G29780	gene	None	None	None	ID=AT4G29780;Note=protein_coding_gene;Name=AT4G29780
NewQC-Run20161204_median_RelativeToDay1_root_growth_rate_day002-day003.csv	4	14577216	6.55299e-07	0	0.101177	14579704	14581700	+	2488	upstream	AT4G29780.1	mRNA	None	None		unknown protein; BEST Arabidopsis thaliana protein match is: unknown protein (TAIR:AT5G12010.1); Has 945 Blast hits to 944 proteins in 87 species: Archae - 0; Bacteria - 0; Metazoa - 519; Fungi - 43; Plants - 365; Viruses - 0; Other Eukaryotes - 18 (source: NCBI BLink).
NewQC-Run20161204_median_RelativeToDay1_root_growth_rate_day002-day003.csv	4	14577216	6.55299e-07	0	0.101177	14582988	14590575	+	5772	upstream	AT4G29790	gene	None	None	None	ID=AT4G29790;Note=protein_coding_gene;Name=AT4G29790
NewQC-Run20161204_median_RelativeToDay1_root_growth_rate_day002-day003.csv	4	14577216	6.55299e-07	0	0.101177	14582988	14590575	+	5772	upstream	AT4G29790.1	mRNA	None	None		unknown protein; BEST Arabidopsis thaliana protein match is: unknown protein (TAIR:AT2G19390.1); Has 538 Blast hits to 357 proteins in 124 species: Archae - 0; Bacteria - 74; Metazoa - 109; Fungi - 58; Plants - 105; Viruses - 2; Other Eukaryotes - 190 (source: NCBI BLink).
NewQC-Run20161204_median_RelativeToDay1_root_growth_rate_day002-day003.csv	4	14577216	6.55299e-07	0	0.101177	14580416	14580709	-	3493	downstream	sORF6067	sorf	None	None	None	sORF6067.1;protein_coding
NewQC-Run20161204_median_RelativeToDay1_root_growth_rate_day002-day003.csv	4	14577216	6.55299e-07	0	0.101177	14573468	14573755	-	-3461	upstream	sORF6065	sorf	None	None	None	sORF6065.1;protein_coding
NewQC-Run20161204_median_Root_growth_rate_day003-day004.csv	1	2961344	7.6251e-07	0	0.078562	2964152	2964604	+	2808	upstream	AT1G09176	gene	None	None	None	ID=AT1G09176;Note=protein_coding_gene;Name=AT1G09176
NewQC-Run20161204_median_Root_growth_rate_day003-day004.csv	1	2961344	7.6251e-07	0	0.078562	2964152	2964604	+	2808	upstream	AT1G09176.1	mRNA	None	None		unknown protein; FUNCTIONS IN: molecular_function unknown; INVOLVED IN: biological_process unknown; LOCATED IN: endomembrane system; Has 30201 Blast hits to 17322 proteins in 780 species: Archae - 12; Bacteria - 1396; Metazoa - 17338; Fungi - 3422; Plants - 5037; Viruses - 0; Other Eukaryotes - 2996 (source: NCBI BLink).
NewQC-Run20161204_median_Root_growth_rate_day003-day004.csv	1	2961344	7.6251e-07	0	0.078562	2965023	2965972	+	3679	upstream	AT1G09180	gene	SARA1A	secretion-associated RAS super family 1	None	ID=AT1G09180;Note=protein_coding_gene;Name=AT1G09180
NewQC-Run20161204_median_Root_growth_rate_day003-day004.csv	1	2961344	7.6251e-07	0	0.078562	2965023	2965972	+	3679	upstream	AT1G09180.1	mRNA	SARA1A	secretion-associated RAS super family 1	secretion-associated RAS super family 1	secretion-associated RAS super family 1 (SARA1A); FUNCTIONS IN: GTP binding; INVOLVED IN: intracellular protein transport; LOCATED IN: chloroplast; EXPRESSED IN: 15 plant structures; EXPRESSED DURING: 8 growth stages; CONTAINS InterPro DOMAIN/s: Small GTP-binding protein (InterPro:IPR005225), Small GTPase SAR1-type (InterPro:IPR006687), ARF/SAR superfamily (InterPro:IPR006689); BEST Arabidopsis t…
NewQC-Run20161204_median_Root_growth_rate_day003-day004.csv	1	2961344	7.6251e-07	0	0.078562	2951665	2952396	-	-8948	upstream	AT1G09157	gene	None	None	None	ID=AT1G09157;Note=protein_coding_gene;Name=AT1G09157
NewQC-Run20161204_median_Root_growth_rate_day003-day004.csv	1	2961344	7.6251e-07	0	0.078562	2951665	2952396	-	-8948	upstream	AT1G09157.1	mRNA	None	None	Protein of unknown function (DUF679)	Protein of unknown function (DUF679); LOCATED IN: chloroplast; CONTAINS InterPro DOMAIN/s: Protein of unknown function DUF679 (InterPro:IPR007770); BEST Arabidopsis thaliana protein match is: Protein of unknown function (DUF679) (TAIR:AT5G39650.1); Has 35333 Blast hits to 34131 proteins in 2444 species: Archae - 798; Bacteria - 22429; Metazoa - 974; Fungi - 991; Plants - 531; Viruses - 0; Other E…
NewQC-Run20161204_median_Root_growth_rate_day003-day004.csv	1	2961344	7.6251e-07	0	0.078562	2952771	2955689	-	-5655	upstream	AT1G09160	gene	None	None	None	ID=AT1G09160;Note=protein_coding_gene;Name=AT1G09160
NewQC-Run20161204_median_Root_growth_rate_day003-day004.csv	1	2961344	7.6251e-07	0	0.078562	2952771	2955667	-	-5677	upstream	AT1G09160.1	mRNA	None	None	Protein phosphatase 2C family protein	Protein phosphatase 2C family protein; FUNCTIONS IN: protein serine/threonine phosphatase activity, catalytic activity; LOCATED IN: plasma membrane; EXPRESSED IN: 23 plant structures; EXPRESSED DURING: 13 growth stages; CONTAINS InterPro DOMAIN/s: Protein phosphatase 2C-related (InterPro:IPR001932), Protein phosphatase 2C (InterPro:IPR015655), Protein phosphatase 2C, N-terminal (InterPro:IPR01404…
NewQC-Run20161204_median_Root_growth_rate_day003-day004.csv	1	2961344	7.6251e-07	0	0.078562	2952771	2955689	-	-5655	upstream	AT1G09160.2	mRNA	None	None	Protein phosphatase 2C family protein	Protein phosphatase 2C family protein; FUNCTIONS IN: protein serine/threonine phosphatase activity, catalytic activity; LOCATED IN: plasma membrane; EXPRESSED IN: 23 plant structures; EXPRESSED DURING: 13 growth stages; CONTAINS InterPro DOMAIN/s: Protein phosphatase 2C-related (InterPro:IPR001932), Protein phosphatase 2C (InterPro:IPR015655), Protein phosphatase 2C, N-terminal (InterPro:IPR01404…
NewQC-Run20161204_median_Root_growth_rate_day003-day004.csv	1	2961344	7.6251e-07	0	0.078562	2956589	2962207	-	863	in gene	AT1G09170	gene	None	None	None	ID=AT1G09170;Note=protein_coding_gene;Name=AT1G09170
NewQC-Run20161204_median_Root_growth_rate_day003-day004.csv	1	2961344	7.6251e-07	0	0.078562	2956589	2962207	-	863	in gene	AT1G09170.1	mRNA	None	None	P-loop nucleoside triphosphate hydrolases superfamily protein with CH (Calponin Homology) domain	P-loop nucleoside triphosphate hydrolases superfamily protein with CH (Calponin Homology) domain; FUNCTIONS IN: microtubule motor activity, ATP binding; INVOLVED IN: microtubule-based movement; EXPRESSED IN: shoot, male gametophyte, root, flower, pollen tube; EXPRESSED DURING: L mature pollen stage, M germinated pollen stage, 4 anthesis; CONTAINS InterPro DOMAIN/s: Kinesin, motor region, conserve…
NewQC-Run20161204_median_Root_growth_rate_day003-day004.csv	1	2961344	7.6251e-07	0	0.078562	2966120	2967718	-	6374	downstream	AT1G09190	gene	None	None	None	ID=AT1G09190;Note=protein_coding_gene;Name=AT1G09190
NewQC-Run20161204_median_Root_growth_rate_day003-day004.csv	1	2961344	7.6251e-07	0	0.078562	2966120	2967718	-	6374	downstream	AT1G09190.1	mRNA	None	None	Tetratricopeptide repeat (TPR)-like superfamily protein	Tetratricopeptide repeat (TPR)-like superfamily protein; FUNCTIONS IN: molecular_function unknown; INVOLVED IN: biological_process unknown; LOCATED IN: mitochondrion; EXPRESSED IN: shoot apex, embryo, sperm cell, flower, seed; EXPRESSED DURING: petal differentiation and expansion stage, E expanded cotyledon stage, D bilateral stage; CONTAINS InterPro DOMAIN/s: Pentatricopeptide repeat (InterPro:I…
NewQC-Run20161204_median_Root_growth_rate_day003-day004.csv	1	2961344	7.6251e-07	0	0.078562	2967940	2971498	-	10154	downstream	AT1G09195	gene	None	None	None	ID=AT1G09195;Note=protein_coding_gene;Name=AT1G09195
NewQC-Run20161204_median_Root_growth_rate_day003-day004.csv	1	2961344	7.6251e-07	0	0.078562	2967940	2971457	-	10113	downstream	AT1G09195.1	mRNA	None	None		FUNCTIONS IN: molecular_function unknown; INVOLVED IN: biological_process unknown; LOCATED IN: mitochondrion; CONTAINS InterPro DOMAIN/s: Metal-dependent phosphohydrolase, HD subdomain (InterPro:IPR006674), Ppx/GppA phosphatase (InterPro:IPR003695); Has 30201 Blast hits to 17322 proteins in 780 species: Archae - 12; Bacteria - 1396; Metazoa - 17338; Fungi - 3422; Plants - 5037; Viruses - 0; Other…
NewQC-Run20161204_median_Root_growth_rate_day003-day004.csv	1	2961344	7.6251e-07	0	0.078562	2967940	2971498	-	10154	downstream	AT1G09195.2	mRNA	None	None		FUNCTIONS IN: molecular_function unknown; INVOLVED IN: biological_process unknown; CONTAINS InterPro DOMAIN/s: Metal-dependent phosphohydrolase, HD subdomain (InterPro:IPR006674), Ppx/GppA phosphatase (InterPro:IPR003695).
NewQC-Run20161204_median_Root_growth_rate_day003-day004.csv	1	2961344	7.6251e-07	0	0.078562	2964806	2964943	-	3599	downstream	sORF0172	sorf	None	None	None	sORF0172.1;protein_coding
NewQC-Run20161204_median_Root_growth_rate_day004-day005.csv	4	716066	8.97988e-07	0	0.09252	708544	711256	+	-7522	downstream	AT4G01660	gene	ATATH10	None	None	ID=AT4G01660;Note=protein_coding_gene;Name=AT4G01660
NewQC-Run20161204_median_Root_growth_rate_day004-day005.csv	4	716066	8.97988e-07	0	0.09252	708544	711256	+	-7522	downstream	AT4G01660.1	mRNA	ATATH10	None	ABC transporter 1	ABC transporter 1 (ABC1); CONTAINS InterPro DOMAIN/s: ABC-1 (InterPro:IPR004147), Protein kinase-like domain (InterPro:IPR011009); BEST Arabidopsis thaliana protein match is: ABC2 homolog 13 (TAIR:AT5G64940.2); Has 8616 Blast hits to 8614 proteins in 1786 species: Archae - 122; Bacteria - 4355; Metazoa - 377; Fungi - 416; Plants - 667; Viruses - 9; Other Eukaryotes - 2670 (source: NCBI BLink).
NewQC-Run20161204_median_Root_growth_rate_day004-day005.csv	4	716066	8.97988e-07	0	0.09252	704407	706965	-	-9101	upstream	AT4G01650	gene	None	None	None	ID=AT4G01650;Note=protein_coding_gene;Name=AT4G01650
NewQC-Run20161204_median_Root_growth_rate_day004-day005.csv	4	716066	8.97988e-07	0	0.09252	704578	705866	-	-10200	upstream	AT4G01650.1	mRNA	None	None	Polyketide cyclase / dehydrase and lipid transport protein	Polyketide cyclase / dehydrase and lipid transport protein; FUNCTIONS IN: molecular_function unknown; INVOLVED IN: biological_process unknown; LOCATED IN: chloroplast; EXPRESSED IN: 21 plant structures; EXPRESSED DURING: 13 growth stages; CONTAINS InterPro DOMAIN/s: Streptomyces cyclase/dehydrase (InterPro:IPR005031); BEST Arabidopsis thaliana protein match is: unknown protein (TAIR:AT5G08720.1);…
NewQC-Run20161204_median_Root_growth_rate_day004-day005.csv	4	716066	8.97988e-07	0	0.09252	704407	706965	-	-9101	upstream	AT4G01650.2	mRNA	None	None	Polyketide cyclase / dehydrase and lipid transport protein	Polyketide cyclase / dehydrase and lipid transport protein; FUNCTIONS IN: molecular_function unknown; INVOLVED IN: biological_process unknown; LOCATED IN: chloroplast; EXPRESSED IN: 21 plant structures; EXPRESSED DURING: 13 growth stages; CONTAINS InterPro DOMAIN/s: Streptomyces cyclase/dehydrase (InterPro:IPR005031); BEST Arabidopsis thaliana protein match is: unknown protein (TAIR:AT5G08720.1);…
NewQC-Run20161204_median_Root_growth_rate_day004-day005.csv	4	716066	8.97988e-07	0	0.09252	711192	712643	-	-3423	upstream	AT4G01670	gene	None	None	None	ID=AT4G01670;Note=protein_coding_gene;Name=AT4G01670
NewQC-Run20161204_median_Root_growth_rate_day004-day005.csv	4	716066	8.97988e-07	0	0.09252	711192	712643	-	-3423	upstream	AT4G01670.1	mRNA	None	None		unknown protein; BEST Arabidopsis thaliana protein match is: unknown protein (TAIR:AT3G62070.1); Has 141 Blast hits to 139 proteins in 15 species: Archae - 0; Bacteria - 0; Metazoa - 0; Fungi - 0; Plants - 138; Viruses - 0; Other Eukaryotes - 3 (source: NCBI BLink).
NewQC-Run20161204_median_Root_growth_rate_day004-day005.csv	4	716066	8.97988e-07	0	0.09252	713216	713389	-	-2677	upstream	AT4G01671	gene	None	None	None	ID=AT4G01671;Note=protein_coding_gene;Name=AT4G01671
NewQC-Run20161204_median_Root_growth_rate_day004-day005.csv	4	716066	8.97988e-07	0	0.09252	713216	713389	-	-2677	upstream	AT4G01671.1	mRNA	None	None		unknown protein; LOCATED IN: endomembrane system; Has 30201 Blast hits to 17322 proteins in 780 species: Archae - 12; Bacteria - 1396; Metazoa - 17338; Fungi - 3422; Plants - 5037; Viruses - 0; Other Eukaryotes - 2996 (source: NCBI BLink).
NewQC-Run20161204_median_Root_growth_rate_day004-day005.csv	4	716066	8.97988e-07	0	0.09252	716004	717579	-	1513	in gene	AT4G01680	gene	MYB55	myb domain protein 55	None	ID=AT4G01680;Note=protein_coding_gene;Name=AT4G01680
NewQC-Run20161204_median_Root_growth_rate_day004-day005.csv	4	716066	8.97988e-07	0	0.09252	716004	717579	-	1513	in gene	AT4G01680.1	mRNA	MYB55	myb domain protein 55	myb domain protein 55	myb domain protein 55 (MYB55); CONTAINS InterPro DOMAIN/s: SANT, DNA-binding (InterPro:IPR001005), Homeodomain-like (InterPro:IPR009057), Myb, DNA-binding (InterPro:IPR014778), HTH transcriptional regulator, Myb-type, DNA-binding (InterPro:IPR017930), Homeodomain-related (InterPro:IPR012287), Myb transcription factor (InterPro:IPR015495); BEST Arabidopsis thaliana protein match is: myb domain pro…
NewQC-Run20161204_median_Root_growth_rate_day004-day005.csv	4	716066	8.97988e-07	0	0.09252	716021	717415	-	1349	in gene	AT4G01680.2	mRNA	MYB55	myb domain protein 55	myb domain protein 55	myb domain protein 55 (MYB55); CONTAINS InterPro DOMAIN/s: SANT, DNA-binding (InterPro:IPR001005), Homeodomain-like (InterPro:IPR009057), Myb, DNA-binding (InterPro:IPR014778), HTH transcriptional regulator, Myb-type, DNA-binding (InterPro:IPR017930), Homeodomain-related (InterPro:IPR012287), Myb transcription factor (InterPro:IPR015495); BEST Arabidopsis thaliana protein match is: myb domain pro…
NewQC-Run20161204_median_Root_growth_rate_day004-day005.csv	4	716066	8.97988e-07	0	0.09252	716004	717579	-	1513	in gene	AT4G01680.3	mRNA	MYB55	myb domain protein 55	myb domain protein 55	myb domain protein 55 (MYB55); CONTAINS InterPro DOMAIN/s: SANT, DNA-binding (InterPro:IPR001005), Homeodomain-like (InterPro:IPR009057), Myb, DNA-binding (InterPro:IPR014778), HTH transcriptional regulator, Myb-type, DNA-binding (InterPro:IPR017930), Homeodomain-related (InterPro:IPR012287), Myb transcription factor (InterPro:IPR015495); BEST Arabidopsis thaliana protein match is: myb domain pro…

## Sheet: Table S5
Table S5 Gene ontology (GO) analysis
Gene Ontology term	Cluster frequency	Genome frequency	Uncorrected	FDR	FALSE	Genes annotated to the term
			P-value		Positives
negative regulation of endopeptidase activity	3 of 131 genes, 2.3%	13 of 31647 genes, 0.0%	1.92e-05	0.1	0.1	AT1G64020, AT1G64030, AT1G64010
regulation of endopeptidase activity	3 of 131 genes, 2.3%	13 of 31647 genes, 0.0%	1.92e-05	0.05	0.1	AT1G64020, AT1G64030, AT1G64010
negative regulation of peptidase activity	3 of 131 genes, 2.3%	16 of 31647 genes, 0.1%	3.73e-05	0.04	0.12	AT1G64020, AT1G64030, AT1G64010
regulation of peptidase activity	3 of 131 genes, 2.3%	16 of 31647 genes, 0.1%	3.73e-05	0.03	0.12	AT1G64020, AT1G64030, AT1G64010
negative regulation of proteolysis	3 of 131 genes, 2.3%	18 of 31647 genes, 0.1%	5.4e-05	0.048	0.24	AT1G64020, AT1G64030, AT1G64010
negative regulation of hydrolase activity	3 of 131 genes, 2.3%	20 of 31647 genes, 0.1%	7.5e-05	0.0433	0.26	AT1G64020, AT1G64030, AT1G64010
cytokinin catabolic process	2 of 131 genes, 1.5%	6 of 31647 genes, 0.0%	0.00025	0.0486	0.34	AT4G29740, AT2G19500

## Sheet: Table S6
Table S6 List of primers used for quantitative PCR
Oligo ID	Sequence	TM (ºC)	Legth (nt)	Reference
CKX2-F	TCGGAGAAGCAAAATAGCGA	49.7	20	Choi et al., 2014
CKX2-R	CCTTCAATGTAGTCGAACGTG	52.4	21
CKX4-F	TGGGACCAGACACATTGTTGA	52.4	21
CKX4-R	TCATGGAAAACACCCTTGTTG	50.5	21
CYP735A1-F	GGCCATGGTTTCGCAATC	50.3	18	Takei et al., 2004
CYP735A1-R	CCGTTTCCGTTAAGCAAAGC	51.8	20
CYP735A2-F	GCTCTTCCATCCACCACAACA	54.4	21
CYP735A2-R	CGGATTGTGCTTCGTTAGCA	51.8	20
